# Supplementary material for: Identification of distinct epitopes in dipeptidyl peptidase-4 inhibitor–associated bullous pemphigoid
Source: Sci Adv. 2025 Aug 1;11(31):eadv9423. doi: 10.1126/sciadv.adv9423 (PMC12315971; doi:10.1126/sciadv.adv9423)
Supplement: Supplementary file 2 — Data S1 [file sciadv.adv9423_data_s1.zip]

Archive with 1 entries (1 files):
- adv9423_data_s1.xlsx
