# Supplementary material for: Identification of distinct epitopes in dipeptidyl peptidase-4 inhibitor–associated bullous pemphigoid
Source: Sci Adv. 2025 Aug 1;11(31):eadv9423. doi: 10.1126/sciadv.adv9423 (PMC12315971; doi:10.1126/sciadv.adv9423)
Supplement: Supplementary file 2 — Data S1 [file sciadv.adv9423_data_s1.zip › adv9423_data_s1.xlsx]

## Sheet: 4.3_0505
	# NetMHCIIpan version 4.3b
	# Input is in FASTA format
	# Peptide length 15
	# Prediction Mode: EL
	# Threshold for Strong binding peptides (%Rank)	1	%
	# Threshold for Weak binding peptides (%Rank)	2	%
	# HLA-DQA10505-DQB10301 : Distance to training	data	0	0	(using	nearest	neighbor	HLA-DQA10501-DQB10301)
	# Allele: HLA-DQA10505-DQB10301
	-------	---------------------------	------------------	-----	-----------	---------	----------------	--------------	---------	----------	----------	----
	Pos	MHC	Peptide	Of	Core	Core_Rel	Inverted	Identity	Score_EL	%Rank_EL	Exp_Bind	BindLevel
	-------	---------------------------	------------------	-----	-----------	---------	----------------	--------------	---------	----------	----------	----
	1	HLA-DQA10505-DQB10301	MDVTKKNKRDGTEVT	6	NKRDGTEVT	0.72	0	Sequence	9.8e-05	96.69	NA
	2	HLA-DQA10505-DQB10301	DVTKKNKRDGTEVTE	5	NKRDGTEVT	0.61	0	Sequence	0.000456	88.26	NA
	3	HLA-DQA10505-DQB10301	VTKKNKRDGTEVTER	4	NKRDGTEVT	0.54	0	Sequence	0.001352	76.67	NA
	4	HLA-DQA10505-DQB10301	TKKNKRDGTEVTERI	6	DGTEVTERI	0.66	0	Sequence	0.006422	52.38	NA
	5	HLA-DQA10505-DQB10301	KKNKRDGTEVTERIV	5	DGTEVTERI	0.75	0	Sequence	0.016864	35.26	NA
	6	HLA-DQA10505-DQB10301	KNKRDGTEVTERIVT	4	DGTEVTERI	0.84	0	Sequence	0.02393	29.57	NA
	7	HLA-DQA10505-DQB10301	NKRDGTEVTERIVTE	3	DGTEVTERI	0.84	0	Sequence	0.038647	22.37	NA
	8	HLA-DQA10505-DQB10301	KRDGTEVTERIVTET	2	DGTEVTERI	0.65	0	Sequence	0.014758	37.5	NA
	9	HLA-DQA10505-DQB10301	RDGTEVTERIVTETV	4	EVTERIVTE	0.38	0	Sequence	0.006201	52.99	NA
	10	HLA-DQA10505-DQB10301	DGTEVTERIVTETVT	5	TERIVTETV	0.53	0	Sequence	0.01329	39.33	NA
	11	HLA-DQA10505-DQB10301	GTEVTERIVTETVTT	4	TERIVTETV	0.77	0	Sequence	0.017225	34.9	NA
	12	HLA-DQA10505-DQB10301	TEVTERIVTETVTTR	3	TERIVTETV	0.74	0	Sequence	0.033897	24.19	NA
	13	HLA-DQA10505-DQB10301	EVTERIVTETVTTRL	5	IVTETVTTR	0.42	0	Sequence	0.025794	28.35	NA
	14	HLA-DQA10505-DQB10301	VTERIVTETVTTRLT	4	IVTETVTTR	0.48	0	Sequence	0.029369	26.32	NA
	15	HLA-DQA10505-DQB10301	TERIVTETVTTRLTS	3	IVTETVTTR	0.44	0	Sequence	0.03936	22.11	NA
	16	HLA-DQA10505-DQB10301	ERIVTETVTTRLTSL	3	VTETVTTRL	0.61	0	Sequence	0.017273	34.86	NA
	17	HLA-DQA10505-DQB10301	RIVTETVTTRLTSLP	3	TETVTTRLT	0.52	0	Sequence	0.010621	43.44	NA
	18	HLA-DQA10505-DQB10301	IVTETVTTRLTSLPP	4	TVTTRLTSL	0.48	0	Sequence	0.009194	45.98	NA
	19	HLA-DQA10505-DQB10301	VTETVTTRLTSLPPK	3	TVTTRLTSL	0.75	0	Sequence	0.014237	38.11	NA
	20	HLA-DQA10505-DQB10301	TETVTTRLTSLPPKG	6	RLTSLPPKG	0.23	0	Sequence	0.011868	41.39	NA
	21	HLA-DQA10505-DQB10301	ETVTTRLTSLPPKGG	5	RLTSLPPKG	0.38	0	Sequence	0.006062	53.37	NA
	22	HLA-DQA10505-DQB10301	TVTTRLTSLPPKGGT	4	RLTSLPPKG	0.41	0	Sequence	0.006077	53.33	NA
	23	HLA-DQA10505-DQB10301	VTTRLTSLPPKGGTS	3	RLTSLPPKG	0.39	0	Sequence	0.00742	49.67	NA
	24	HLA-DQA10505-DQB10301	TTRLTSLPPKGGTSN	3	LTSLPPKGG	0.78	0	Sequence	0.006792	51.36	NA
	25	HLA-DQA10505-DQB10301	TRLTSLPPKGGTSNG	2	LTSLPPKGG	0.74	0	Sequence	0.001795	72.89	NA
	26	HLA-DQA10505-DQB10301	RLTSLPPKGGTSNGY	6	PKGGTSNGY	0.88	0	Sequence	0.025601	28.47	NA
	27	HLA-DQA10505-DQB10301	LTSLPPKGGTSNGYA	5	PKGGTSNGY	0.93	0	Sequence	0.086027	12.55	NA
	28	HLA-DQA10505-DQB10301	TSLPPKGGTSNGYAK	4	PKGGTSNGY	0.96	0	Sequence	0.153796	7.43	NA
	29	HLA-DQA10505-DQB10301	SLPPKGGTSNGYAKT	3	PKGGTSNGY	0.97	0	Sequence	0.180961	6.27	NA
	30	HLA-DQA10505-DQB10301	LPPKGGTSNGYAKTA	2	PKGGTSNGY	0.59	0	Sequence	0.122701	9.19	NA
	31	HLA-DQA10505-DQB10301	PPKGGTSNGYAKTAS	5	TSNGYAKTA	0.89	0	Sequence	0.226027	4.91	NA
	32	HLA-DQA10505-DQB10301	PKGGTSNGYAKTASL	4	TSNGYAKTA	1	0	Sequence	0.242129	4.48	NA
	33	HLA-DQA10505-DQB10301	KGGTSNGYAKTASLG	3	TSNGYAKTA	1	0	Sequence	0.332095	2.9	NA
	34	HLA-DQA10505-DQB10301	GGTSNGYAKTASLGG	2	TSNGYAKTA	0.82	0	Sequence	0.164551	6.93	NA
	35	HLA-DQA10505-DQB10301	GTSNGYAKTASLGGG	3	NGYAKTASL	0.47	0	Sequence	0.113528	9.86	NA
	36	HLA-DQA10505-DQB10301	TSNGYAKTASLGGGS	4	YAKTASLGG	0.67	0	Sequence	0.103252	10.73	NA
	37	HLA-DQA10505-DQB10301	SNGYAKTASLGGGSR	3	YAKTASLGG	0.76	0	Sequence	0.134145	8.45	NA
	38	HLA-DQA10505-DQB10301	NGYAKTASLGGGSRL	2	YAKTASLGG	0.57	0	Sequence	0.058902	16.74	NA
	39	HLA-DQA10505-DQB10301	GYAKTASLGGGSRLE	3	KTASLGGGS	0.28	0	Sequence	0.030129	25.94	NA
	40	HLA-DQA10505-DQB10301	YAKTASLGGGSRLEK	4	ASLGGGSRL	0.36	0	Sequence	0.011716	41.62	NA
	41	HLA-DQA10505-DQB10301	AKTASLGGGSRLEKQ	3	ASLGGGSRL	0.52	0	Sequence	0.012317	40.72	NA
	42	HLA-DQA10505-DQB10301	KTASLGGGSRLEKQS	3	SLGGGSRLE	0.56	0	Sequence	0.00847	47.37	NA
	43	HLA-DQA10505-DQB10301	TASLGGGSRLEKQSL	4	GGGSRLEKQ	0.36	0	Sequence	0.00284	66.03	NA
	44	HLA-DQA10505-DQB10301	ASLGGGSRLEKQSLT	3	GGGSRLEKQ	0.64	0	Sequence	0.002162	70.08	NA
	45	HLA-DQA10505-DQB10301	SLGGGSRLEKQSLTH	2	GGGSRLEKQ	0.64	0	Sequence	0.000719	84.03	NA
	46	HLA-DQA10505-DQB10301	LGGGSRLEKQSLTHG	6	LEKQSLTHG	0.36	0	Sequence	0.000504	87.44	NA
	47	HLA-DQA10505-DQB10301	GGGSRLEKQSLTHGS	5	LEKQSLTHG	0.34	0	Sequence	0.001224	77.96	NA
	48	HLA-DQA10505-DQB10301	GGSRLEKQSLTHGSS	5	EKQSLTHGS	0.66	0	Sequence	0.003482	62.8	NA
	49	HLA-DQA10505-DQB10301	GSRLEKQSLTHGSSG	4	EKQSLTHGS	0.7	0	Sequence	0.007234	50.14	NA
	50	HLA-DQA10505-DQB10301	SRLEKQSLTHGSSGY	3	EKQSLTHGS	0.81	0	Sequence	0.007394	49.73	NA
	51	HLA-DQA10505-DQB10301	RLEKQSLTHGSSGYI	6	LTHGSSGYI	0.74	0	Sequence	0.020925	31.71	NA
	52	HLA-DQA10505-DQB10301	LEKQSLTHGSSGYIN	5	LTHGSSGYI	0.92	0	Sequence	0.082176	13.01	NA
	53	HLA-DQA10505-DQB10301	EKQSLTHGSSGYINS	4	LTHGSSGYI	0.83	0	Sequence	0.149011	7.66	NA
	54	HLA-DQA10505-DQB10301	KQSLTHGSSGYINST	3	LTHGSSGYI	0.72	0	Sequence	0.188807	5.99	NA
	55	HLA-DQA10505-DQB10301	QSLTHGSSGYINSTG	3	THGSSGYIN	0.58	0	Sequence	0.160989	7.09	NA
	56	HLA-DQA10505-DQB10301	SLTHGSSGYINSTGS	4	GSSGYINST	0.49	0	Sequence	0.094845	11.55	NA
	57	HLA-DQA10505-DQB10301	LTHGSSGYINSTGST	3	GSSGYINST	0.79	0	Sequence	0.08065	13.22	NA
	58	HLA-DQA10505-DQB10301	THGSSGYINSTGSTR	2	GSSGYINST	0.85	0	Sequence	0.044821	20.29	NA
	59	HLA-DQA10505-DQB10301	HGSSGYINSTGSTRG	5	YINSTGSTR	0.32	0	Sequence	0.026471	27.93	NA
	60	HLA-DQA10505-DQB10301	GSSGYINSTGSTRGH	5	INSTGSTRG	0.68	0	Sequence	0.069554	14.82	NA
	61	HLA-DQA10505-DQB10301	SSGYINSTGSTRGHA	4	INSTGSTRG	0.73	0	Sequence	0.104719	10.6	NA
	62	HLA-DQA10505-DQB10301	SGYINSTGSTRGHAS	3	INSTGSTRG	0.87	0	Sequence	0.106231	10.47	NA
	63	HLA-DQA10505-DQB10301	GYINSTGSTRGHAST	2	INSTGSTRG	0.84	0	Sequence	0.037859	22.65	NA
	64	HLA-DQA10505-DQB10301	YINSTGSTRGHASTS	6	STRGHASTS	0.51	0	Sequence	0.026174	28.11	NA
	65	HLA-DQA10505-DQB10301	INSTGSTRGHASTSS	5	STRGHASTS	0.86	0	Sequence	0.090017	12.07	NA
	66	HLA-DQA10505-DQB10301	NSTGSTRGHASTSSY	4	STRGHASTS	0.96	0	Sequence	0.131755	8.6	NA
	67	HLA-DQA10505-DQB10301	STGSTRGHASTSSYR	3	STRGHASTS	0.98	0	Sequence	0.199005	5.68	NA
	68	HLA-DQA10505-DQB10301	TGSTRGHASTSSYRR	2	STRGHASTS	0.83	0	Sequence	0.093164	11.73	NA
	69	HLA-DQA10505-DQB10301	GSTRGHASTSSYRRA	1	STRGHASTS	0.54	0	Sequence	0.022829	30.33	NA
	70	HLA-DQA10505-DQB10301	STRGHASTSSYRRAH	3	GHASTSSYR	0.33	0	Sequence	0.005053	56.51	NA
	71	HLA-DQA10505-DQB10301	TRGHASTSSYRRAHS	4	ASTSSYRRA	0.42	0	Sequence	0.002361	68.88	NA
	72	HLA-DQA10505-DQB10301	RGHASTSSYRRAHSP	3	ASTSSYRRA	0.76	0	Sequence	0.002477	68.19	NA
	73	HLA-DQA10505-DQB10301	GHASTSSYRRAHSPA	2	ASTSSYRRA	0.7	0	Sequence	0.001078	79.44	NA
	74	HLA-DQA10505-DQB10301	HASTSSYRRAHSPAS	6	YRRAHSPAS	0.99	0	Sequence	0.081986	13.04	NA
	75	HLA-DQA10505-DQB10301	ASTSSYRRAHSPAST	5	YRRAHSPAS	0.99	0	Sequence	0.215082	5.21	NA
	76	HLA-DQA10505-DQB10301	STSSYRRAHSPASTL	4	YRRAHSPAS	0.99	0	Sequence	0.228371	4.85	NA
	77	HLA-DQA10505-DQB10301	TSSYRRAHSPASTLP	3	YRRAHSPAS	0.99	0	Sequence	0.321224	3.04	NA
	78	HLA-DQA10505-DQB10301	SSYRRAHSPASTLPN	2	YRRAHSPAS	0.88	0	Sequence	0.170173	6.69	NA
	79	HLA-DQA10505-DQB10301	SYRRAHSPASTLPNS	5	HSPASTLPN	0.38	0	Sequence	0.059017	16.72	NA
	80	HLA-DQA10505-DQB10301	YRRAHSPASTLPNSP	4	HSPASTLPN	0.67	0	Sequence	0.075857	13.87	NA
	81	HLA-DQA10505-DQB10301	RRAHSPASTLPNSPG	3	HSPASTLPN	0.54	0	Sequence	0.116368	9.63	NA
	82	HLA-DQA10505-DQB10301	RAHSPASTLPNSPGS	4	PASTLPNSP	0.7	0	Sequence	0.103116	10.74	NA
	83	HLA-DQA10505-DQB10301	AHSPASTLPNSPGST	3	PASTLPNSP	0.88	0	Sequence	0.093427	11.7	NA
	84	HLA-DQA10505-DQB10301	HSPASTLPNSPGSTF	2	PASTLPNSP	0.89	0	Sequence	0.041814	21.28	NA
	85	HLA-DQA10505-DQB10301	SPASTLPNSPGSTFE	1	PASTLPNSP	0.78	0	Sequence	0.012791	40.03	NA
	86	HLA-DQA10505-DQB10301	PASTLPNSPGSTFER	3	TLPNSPGST	0.63	0	Sequence	0.003888	60.9	NA
	87	HLA-DQA10505-DQB10301	ASTLPNSPGSTFERK	2	TLPNSPGST	0.32	0	Sequence	0.001368	76.51	NA
	88	HLA-DQA10505-DQB10301	STLPNSPGSTFERKT	6	PGSTFERKT	0.4	0	Sequence	0.002787	66.34	NA
	89	HLA-DQA10505-DQB10301	TLPNSPGSTFERKTH	5	PGSTFERKT	0.78	0	Sequence	0.010033	44.43	NA
	90	HLA-DQA10505-DQB10301	LPNSPGSTFERKTHV	4	PGSTFERKT	0.93	0	Sequence	0.016375	35.76	NA
	91	HLA-DQA10505-DQB10301	PNSPGSTFERKTHVT	3	PGSTFERKT	0.99	0	Sequence	0.021986	30.92	NA
	92	HLA-DQA10505-DQB10301	NSPGSTFERKTHVTR	2	PGSTFERKT	0.92	0	Sequence	0.008688	46.94	NA
	93	HLA-DQA10505-DQB10301	SPGSTFERKTHVTRH	1	PGSTFERKT	0.68	0	Sequence	0.00234	69	NA
	94	HLA-DQA10505-DQB10301	PGSTFERKTHVTRHA	4	FERKTHVTR	0.17	0	Sequence	0.001285	77.35	NA
	95	HLA-DQA10505-DQB10301	GSTFERKTHVTRHAY	3	FERKTHVTR	0.17	0	Sequence	0.001542	74.82	NA
	96	HLA-DQA10505-DQB10301	STFERKTHVTRHAYE	2	FERKTHVTR	0.04	0	Sequence	0.000785	83.15	NA
	97	HLA-DQA10505-DQB10301	TFERKTHVTRHAYEG	5	THVTRHAYE	0.35	0	Sequence	0.000643	85.05	NA
	98	HLA-DQA10505-DQB10301	FERKTHVTRHAYEGS	4	THVTRHAYE	0.45	0	Sequence	0.000746	83.67	NA
	99	HLA-DQA10505-DQB10301	ERKTHVTRHAYEGSS	3	THVTRHAYE	0.31	0	Sequence	0.001717	73.48	NA
	100	HLA-DQA10505-DQB10301	RKTHVTRHAYEGSSS	5	TRHAYEGSS	0.59	0	Sequence	0.003141	64.4	NA
	101	HLA-DQA10505-DQB10301	KTHVTRHAYEGSSSG	4	TRHAYEGSS	0.67	0	Sequence	0.006306	52.7	NA
	102	HLA-DQA10505-DQB10301	THVTRHAYEGSSSGN	3	TRHAYEGSS	0.65	0	Sequence	0.009819	44.79	NA
	103	HLA-DQA10505-DQB10301	HVTRHAYEGSSSGNS	6	YEGSSSGNS	0.69	0	Sequence	0.074579	14.05	NA
	104	HLA-DQA10505-DQB10301	VTRHAYEGSSSGNSS	5	YEGSSSGNS	0.88	0	Sequence	0.198433	5.7	NA
	105	HLA-DQA10505-DQB10301	TRHAYEGSSSGNSSP	4	YEGSSSGNS	0.87	0	Sequence	0.349881	2.67	NA
	106	HLA-DQA10505-DQB10301	RHAYEGSSSGNSSPE	3	YEGSSSGNS	0.94	0	Sequence	0.426103	1.91	NA	<= WB
	107	HLA-DQA10505-DQB10301	HAYEGSSSGNSSPEY	2	YEGSSSGNS	0.93	0	Sequence	0.2412	4.5	NA
	108	HLA-DQA10505-DQB10301	AYEGSSSGNSSPEYP	1	YEGSSSGNS	0.84	0	Sequence	0.075173	13.96	NA
	109	HLA-DQA10505-DQB10301	YEGSSSGNSSPEYPR	3	SSSGNSSPE	0.53	0	Sequence	0.012449	40.53	NA
	110	HLA-DQA10505-DQB10301	EGSSSGNSSPEYPRK	2	SSSGNSSPE	0.37	0	Sequence	0.00784	48.69	NA
	111	HLA-DQA10505-DQB10301	GSSSGNSSPEYPRKE	3	SGNSSPEYP	0.6	0	Sequence	0.005883	53.87	NA
	112	HLA-DQA10505-DQB10301	SSSGNSSPEYPRKEF	3	GNSSPEYPR	0.27	0	Sequence	0.002073	70.76	NA
	113	HLA-DQA10505-DQB10301	SSGNSSPEYPRKEFA	2	GNSSPEYPR	0.24	0	Sequence	0.000588	86	NA
	114	HLA-DQA10505-DQB10301	SGNSSPEYPRKEFAS	5	PEYPRKEFA	0.27	0	Sequence	0.000396	89.3	NA
	115	HLA-DQA10505-DQB10301	GNSSPEYPRKEFASS	4	PEYPRKEFA	0.54	0	Sequence	0.000437	88.59	NA
	116	HLA-DQA10505-DQB10301	NSSPEYPRKEFASSS	3	PEYPRKEFA	0.31	0	Sequence	0.000935	81.16	NA
	117	HLA-DQA10505-DQB10301	SSPEYPRKEFASSST	5	PRKEFASSS	0.79	0	Sequence	0.001635	74.11	NA
	118	HLA-DQA10505-DQB10301	SPEYPRKEFASSSTR	4	PRKEFASSS	0.84	0	Sequence	0.003664	61.95	NA
	119	HLA-DQA10505-DQB10301	PEYPRKEFASSSTRG	3	PRKEFASSS	0.69	0	Sequence	0.006728	51.53	NA
	120	HLA-DQA10505-DQB10301	EYPRKEFASSSTRGR	6	FASSSTRGR	0.42	0	Sequence	0.0242	29.38	NA
	121	HLA-DQA10505-DQB10301	YPRKEFASSSTRGRS	5	FASSSTRGR	0.57	0	Sequence	0.067421	15.17	NA
	122	HLA-DQA10505-DQB10301	PRKEFASSSTRGRSQ	4	FASSSTRGR	0.63	0	Sequence	0.108716	10.26	NA
	123	HLA-DQA10505-DQB10301	RKEFASSSTRGRSQT	3	FASSSTRGR	0.8	0	Sequence	0.102056	10.83	NA
	124	HLA-DQA10505-DQB10301	KEFASSSTRGRSQTR	2	FASSSTRGR	0.78	0	Sequence	0.035125	23.68	NA
	125	HLA-DQA10505-DQB10301	EFASSSTRGRSQTRE	1	FASSSTRGR	0.67	0	Sequence	0.007944	48.47	NA
	126	HLA-DQA10505-DQB10301	FASSSTRGRSQTRES	4	STRGRSQTR	0.38	0	Sequence	0.0014	76.19	NA
	127	HLA-DQA10505-DQB10301	ASSSTRGRSQTRESE	3	STRGRSQTR	0.45	0	Sequence	0.002865	65.88	NA
	128	HLA-DQA10505-DQB10301	SSSTRGRSQTRESEI	4	RGRSQTRES	0.54	0	Sequence	0.00204	71.02	NA
	129	HLA-DQA10505-DQB10301	SSTRGRSQTRESEIR	3	RGRSQTRES	0.62	0	Sequence	0.003118	64.5	NA
	130	HLA-DQA10505-DQB10301	STRGRSQTRESEIRV	2	RGRSQTRES	0.41	0	Sequence	0.001105	79.16	NA
	131	HLA-DQA10505-DQB10301	TRGRSQTRESEIRVR	3	RSQTRESEI	0.4	0	Sequence	0.000817	82.73	NA
	132	HLA-DQA10505-DQB10301	RGRSQTRESEIRVRL	5	TRESEIRVR	0.4	0	Sequence	0.000577	86.19	NA
	133	HLA-DQA10505-DQB10301	GRSQTRESEIRVRLQ	4	TRESEIRVR	0.48	0	Sequence	0.000892	81.73	NA
	134	HLA-DQA10505-DQB10301	RSQTRESEIRVRLQS	3	TRESEIRVR	0.53	0	Sequence	0.001328	76.92	NA
	135	HLA-DQA10505-DQB10301	SQTRESEIRVRLQSA	4	ESEIRVRLQ	0.39	0	Sequence	0.00124	77.8	NA
	136	HLA-DQA10505-DQB10301	QTRESEIRVRLQSAS	3	ESEIRVRLQ	0.41	0	Sequence	0.001337	76.82	NA
	137	HLA-DQA10505-DQB10301	TRESEIRVRLQSASP	4	EIRVRLQSA	0.67	0	Sequence	0.001016	80.08	NA
	138	HLA-DQA10505-DQB10301	RESEIRVRLQSASPS	6	VRLQSASPS	0.51	0	Sequence	0.003241	63.93	NA
	139	HLA-DQA10505-DQB10301	ESEIRVRLQSASPST	5	VRLQSASPS	0.82	0	Sequence	0.006467	52.26	NA
	140	HLA-DQA10505-DQB10301	SEIRVRLQSASPSTR	4	VRLQSASPS	0.68	0	Sequence	0.017892	34.25	NA
	141	HLA-DQA10505-DQB10301	EIRVRLQSASPSTRW	5	LQSASPSTR	0.43	0	Sequence	0.022696	30.43	NA
	142	HLA-DQA10505-DQB10301	IRVRLQSASPSTRWT	4	LQSASPSTR	0.73	0	Sequence	0.021984	30.93	NA
	143	HLA-DQA10505-DQB10301	RVRLQSASPSTRWTE	3	LQSASPSTR	0.89	0	Sequence	0.030329	25.84	NA
	144	HLA-DQA10505-DQB10301	VRLQSASPSTRWTEL	2	LQSASPSTR	0.83	0	Sequence	0.012349	40.67	NA
	145	HLA-DQA10505-DQB10301	RLQSASPSTRWTELD	1	LQSASPSTR	0.6	0	Sequence	0.002749	66.57	NA
	146	HLA-DQA10505-DQB10301	LQSASPSTRWTELDD	5	PSTRWTELD	0.42	0	Sequence	0.001427	75.92	NA
	147	HLA-DQA10505-DQB10301	QSASPSTRWTELDDV	4	PSTRWTELD	0.43	0	Sequence	0.001903	72.06	NA
	148	HLA-DQA10505-DQB10301	SASPSTRWTELDDVK	5	TRWTELDDV	0.59	0	Sequence	0.00681	51.31	NA
	149	HLA-DQA10505-DQB10301	ASPSTRWTELDDVKR	4	TRWTELDDV	0.75	0	Sequence	0.012189	40.9	NA
	150	HLA-DQA10505-DQB10301	SPSTRWTELDDVKRL	3	TRWTELDDV	0.7	0	Sequence	0.009918	44.62	NA
	151	HLA-DQA10505-DQB10301	PSTRWTELDDVKRLL	2	TRWTELDDV	0.5	0	Sequence	0.004178	59.65	NA
	152	HLA-DQA10505-DQB10301	STRWTELDDVKRLLK	3	WTELDDVKR	0.38	0	Sequence	0.002449	68.36	NA
	153	HLA-DQA10505-DQB10301	TRWTELDDVKRLLKG	3	TELDDVKRL	0.64	0	Sequence	0.001739	73.31	NA
	154	HLA-DQA10505-DQB10301	RWTELDDVKRLLKGS	2	TELDDVKRL	0.61	0	Sequence	0.000447	88.42	NA
	155	HLA-DQA10505-DQB10301	WTELDDVKRLLKGSR	1	TELDDVKRL	0.46	0	Sequence	8.1e-05	97.26	NA
	156	HLA-DQA10505-DQB10301	TELDDVKRLLKGSRS	3	DDVKRLLKG	0.29	0	Sequence	3.9e-05	98.68	NA
	157	HLA-DQA10505-DQB10301	ELDDVKRLLKGSRSA	5	KRLLKGSRS	0.46	0	Sequence	4.7e-05	98.41	NA
	158	HLA-DQA10505-DQB10301	LDDVKRLLKGSRSAS	4	KRLLKGSRS	0.56	0	Sequence	8.3e-05	97.2	NA
	159	HLA-DQA10505-DQB10301	DDVKRLLKGSRSASV	6	LKGSRSASV	0.98	0	Sequence	0.066849	15.27	NA
	160	HLA-DQA10505-DQB10301	DVKRLLKGSRSASVS	5	LKGSRSASV	1	0	Sequence	0.238507	4.57	NA
	161	HLA-DQA10505-DQB10301	VKRLLKGSRSASVSP	4	LKGSRSASV	1	0	Sequence	0.435533	1.83	NA	<= WB
	162	HLA-DQA10505-DQB10301	KRLLKGSRSASVSPT	3	LKGSRSASV	0.98	0	Sequence	0.493297	1.39	NA	<= WB
	163	HLA-DQA10505-DQB10301	RLLKGSRSASVSPTR	2	LKGSRSASV	0.72	0	Sequence	0.312694	3.18	NA
	164	HLA-DQA10505-DQB10301	LLKGSRSASVSPTRN	4	SRSASVSPT	0.75	0	Sequence	0.263656	4.03	NA
	165	HLA-DQA10505-DQB10301	LKGSRSASVSPTRNS	3	SRSASVSPT	0.97	0	Sequence	0.283322	3.67	NA
	166	HLA-DQA10505-DQB10301	KGSRSASVSPTRNSS	2	SRSASVSPT	0.92	0	Sequence	0.195778	5.78	NA
	167	HLA-DQA10505-DQB10301	GSRSASVSPTRNSSN	1	SRSASVSPT	0.61	0	Sequence	0.069267	14.87	NA
	168	HLA-DQA10505-DQB10301	SRSASVSPTRNSSNT	2	SASVSPTRN	0.39	0	Sequence	0.017484	34.65	NA
	169	HLA-DQA10505-DQB10301	RSASVSPTRNSSNTL	2	ASVSPTRNS	0.37	0	Sequence	0.005335	55.5	NA
	170	HLA-DQA10505-DQB10301	SASVSPTRNSSNTLP	3	VSPTRNSSN	0.58	0	Sequence	0.005063	56.48	NA
	171	HLA-DQA10505-DQB10301	ASVSPTRNSSNTLPI	4	PTRNSSNTL	0.4	0	Sequence	0.003293	63.69	NA
	172	HLA-DQA10505-DQB10301	SVSPTRNSSNTLPIP	5	RNSSNTLPI	0.57	0	Sequence	0.012101	41.03	NA
	173	HLA-DQA10505-DQB10301	VSPTRNSSNTLPIPK	4	RNSSNTLPI	0.79	0	Sequence	0.028052	27.01	NA
	174	HLA-DQA10505-DQB10301	SPTRNSSNTLPIPKK	3	RNSSNTLPI	0.86	0	Sequence	0.050633	18.66	NA
	175	HLA-DQA10505-DQB10301	PTRNSSNTLPIPKKG	2	RNSSNTLPI	0.7	0	Sequence	0.01937	32.93	NA
	176	HLA-DQA10505-DQB10301	TRNSSNTLPIPKKGT	1	RNSSNTLPI	0.45	0	Sequence	0.004556	58.3	NA
	177	HLA-DQA10505-DQB10301	RNSSNTLPIPKKGTV	3	SNTLPIPKK	0.33	0	Sequence	0.001725	73.42	NA
	178	HLA-DQA10505-DQB10301	NSSNTLPIPKKGTVE	2	SNTLPIPKK	0.28	0	Sequence	0.000802	82.93	NA
	179	HLA-DQA10505-DQB10301	SSNTLPIPKKGTVET	2	NTLPIPKKG	0.5	0	Sequence	0.000205	93.62	NA
	180	HLA-DQA10505-DQB10301	SNTLPIPKKGTVETK	6	PKKGTVETK	0.76	0	Sequence	0.005152	56.16	NA
	181	HLA-DQA10505-DQB10301	NTLPIPKKGTVETKI	5	PKKGTVETK	0.83	0	Sequence	0.01221	40.87	NA
	182	HLA-DQA10505-DQB10301	TLPIPKKGTVETKIV	4	PKKGTVETK	0.78	0	Sequence	0.017541	34.59	NA
	183	HLA-DQA10505-DQB10301	LPIPKKGTVETKIVT	3	PKKGTVETK	0.73	0	Sequence	0.022305	30.7	NA
	184	HLA-DQA10505-DQB10301	PIPKKGTVETKIVTA	2	PKKGTVETK	0.47	0	Sequence	0.014546	37.75	NA
	185	HLA-DQA10505-DQB10301	IPKKGTVETKIVTAS	3	KGTVETKIV	0.31	0	Sequence	0.008173	47.97	NA
	186	HLA-DQA10505-DQB10301	PKKGTVETKIVTASS	5	VETKIVTAS	0.4	0	Sequence	0.012256	40.8	NA
	187	HLA-DQA10505-DQB10301	KKGTVETKIVTASSQ	4	VETKIVTAS	0.5	0	Sequence	0.024555	29.14	NA
	188	HLA-DQA10505-DQB10301	KGTVETKIVTASSQS	3	VETKIVTAS	0.6	0	Sequence	0.028967	26.53	NA
	189	HLA-DQA10505-DQB10301	GTVETKIVTASSQSV	6	IVTASSQSV	0.9	0	Sequence	0.174706	6.49	NA
	190	HLA-DQA10505-DQB10301	TVETKIVTASSQSVS	5	IVTASSQSV	0.98	0	Sequence	0.463061	1.61	NA	<= WB
	191	HLA-DQA10505-DQB10301	VETKIVTASSQSVSG	4	IVTASSQSV	0.95	0	Sequence	0.642924	0.63	NA	<= SB
	192	HLA-DQA10505-DQB10301	ETKIVTASSQSVSGT	3	IVTASSQSV	0.94	0	Sequence	0.682316	0.48	NA	<= SB
	193	HLA-DQA10505-DQB10301	TKIVTASSQSVSGTY	2	IVTASSQSV	0.79	0	Sequence	0.434557	1.84	NA	<= WB
	194	HLA-DQA10505-DQB10301	KIVTASSQSVSGTYD	1	IVTASSQSV	0.42	0	Sequence	0.182076	6.23	NA
	195	HLA-DQA10505-DQB10301	IVTASSQSVSGTYDA	2	TASSQSVSG	0.36	0	Sequence	0.033368	24.43	NA
	196	HLA-DQA10505-DQB10301	VTASSQSVSGTYDAT	2	ASSQSVSGT	0.46	0	Sequence	0.009712	44.96	NA
	197	HLA-DQA10505-DQB10301	TASSQSVSGTYDATI	6	VSGTYDATI	0.47	0	Sequence	0.005115	56.29	NA
	198	HLA-DQA10505-DQB10301	ASSQSVSGTYDATIL	5	VSGTYDATI	0.8	0	Sequence	0.013385	39.19	NA
	199	HLA-DQA10505-DQB10301	SSQSVSGTYDATILD	4	VSGTYDATI	0.87	0	Sequence	0.048037	19.35	NA
	200	HLA-DQA10505-DQB10301	SQSVSGTYDATILDA	3	VSGTYDATI	0.89	0	Sequence	0.069493	14.83	NA
	201	HLA-DQA10505-DQB10301	QSVSGTYDATILDAN	5	TYDATILDA	0.39	0	Sequence	0.049407	18.98	NA
	202	HLA-DQA10505-DQB10301	SVSGTYDATILDANL	4	TYDATILDA	0.51	0	Sequence	0.047636	19.46	NA
	203	HLA-DQA10505-DQB10301	VSGTYDATILDANLP	3	TYDATILDA	0.6	0	Sequence	0.092624	11.79	NA
	204	HLA-DQA10505-DQB10301	SGTYDATILDANLPS	3	YDATILDAN	0.58	0	Sequence	0.077685	13.62	NA
	205	HLA-DQA10505-DQB10301	GTYDATILDANLPSH	2	YDATILDAN	0.46	0	Sequence	0.032267	24.93	NA
	206	HLA-DQA10505-DQB10301	TYDATILDANLPSHV	5	ILDANLPSH	0.46	0	Sequence	0.016123	36.01	NA
	207	HLA-DQA10505-DQB10301	YDATILDANLPSHVW	4	ILDANLPSH	0.65	0	Sequence	0.014022	38.37	NA
	208	HLA-DQA10505-DQB10301	DATILDANLPSHVWS	3	ILDANLPSH	0.62	0	Sequence	0.019132	33.13	NA
	209	HLA-DQA10505-DQB10301	ATILDANLPSHVWSS	3	LDANLPSHV	0.61	0	Sequence	0.01207	41.08	NA
	210	HLA-DQA10505-DQB10301	TILDANLPSHVWSST	5	NLPSHVWSS	0.37	0	Sequence	0.007867	48.64	NA
	211	HLA-DQA10505-DQB10301	ILDANLPSHVWSSTL	4	NLPSHVWSS	0.58	0	Sequence	0.007016	50.74	NA
	212	HLA-DQA10505-DQB10301	LDANLPSHVWSSTLP	3	NLPSHVWSS	0.64	0	Sequence	0.015184	37.02	NA
	213	HLA-DQA10505-DQB10301	DANLPSHVWSSTLPA	2	NLPSHVWSS	0.34	0	Sequence	0.011847	41.42	NA
	214	HLA-DQA10505-DQB10301	ANLPSHVWSSTLPAG	6	VWSSTLPAG	0.58	0	Sequence	0.056301	17.29	NA
	215	HLA-DQA10505-DQB10301	NLPSHVWSSTLPAGS	5	VWSSTLPAG	0.55	0	Sequence	0.188831	5.99	NA
	216	HLA-DQA10505-DQB10301	LPSHVWSSTLPAGSS	5	WSSTLPAGS	0.53	0	Sequence	0.33535	2.86	NA
	217	HLA-DQA10505-DQB10301	PSHVWSSTLPAGSSM	4	WSSTLPAGS	0.67	0	Sequence	0.353761	2.62	NA
	218	HLA-DQA10505-DQB10301	SHVWSSTLPAGSSMG	3	WSSTLPAGS	0.85	0	Sequence	0.373578	2.4	NA
	219	HLA-DQA10505-DQB10301	HVWSSTLPAGSSMGT	2	WSSTLPAGS	0.9	0	Sequence	0.217107	5.16	NA
	220	HLA-DQA10505-DQB10301	VWSSTLPAGSSMGTY	1	WSSTLPAGS	0.87	0	Sequence	0.076973	13.72	NA
	221	HLA-DQA10505-DQB10301	WSSTLPAGSSMGTYH	5	PAGSSMGTY	0.2	0	Sequence	0.026782	27.75	NA
	222	HLA-DQA10505-DQB10301	SSTLPAGSSMGTYHN	4	PAGSSMGTY	0.31	0	Sequence	0.032817	24.68	NA
	223	HLA-DQA10505-DQB10301	STLPAGSSMGTYHNN	3	PAGSSMGTY	0.54	0	Sequence	0.028017	27.03	NA
	224	HLA-DQA10505-DQB10301	TLPAGSSMGTYHNNM	2	PAGSSMGTY	0.54	0	Sequence	0.016635	35.5	NA
	225	HLA-DQA10505-DQB10301	LPAGSSMGTYHNNMT	1	PAGSSMGTY	0.35	0	Sequence	0.007823	48.73	NA
	226	HLA-DQA10505-DQB10301	PAGSSMGTYHNNMTT	3	SSMGTYHNN	0.3	0	Sequence	0.001501	75.17	NA
	227	HLA-DQA10505-DQB10301	AGSSMGTYHNNMTTQ	4	MGTYHNNMT	0.52	0	Sequence	0.001225	77.95	NA
	228	HLA-DQA10505-DQB10301	GSSMGTYHNNMTTQS	6	YHNNMTTQS	0.54	0	Sequence	0.00326	63.84	NA
	229	HLA-DQA10505-DQB10301	SSMGTYHNNMTTQSS	5	YHNNMTTQS	0.86	0	Sequence	0.010588	43.5	NA
	230	HLA-DQA10505-DQB10301	SMGTYHNNMTTQSSS	4	YHNNMTTQS	0.88	0	Sequence	0.021936	30.96	NA
	231	HLA-DQA10505-DQB10301	MGTYHNNMTTQSSSL	3	YHNNMTTQS	0.89	0	Sequence	0.017527	34.61	NA
	232	HLA-DQA10505-DQB10301	GTYHNNMTTQSSSLL	2	YHNNMTTQS	0.7	0	Sequence	0.009339	45.69	NA
	233	HLA-DQA10505-DQB10301	TYHNNMTTQSSSLLN	5	MTTQSSSLL	0.61	0	Sequence	0.010409	43.8	NA
	234	HLA-DQA10505-DQB10301	YHNNMTTQSSSLLNT	4	MTTQSSSLL	0.67	0	Sequence	0.015584	36.59	NA
	235	HLA-DQA10505-DQB10301	HNNMTTQSSSLLNTN	3	MTTQSSSLL	0.47	0	Sequence	0.024512	29.17	NA
	236	HLA-DQA10505-DQB10301	NNMTTQSSSLLNTNA	3	TTQSSSLLN	0.29	0	Sequence	0.022496	30.57	NA
	237	HLA-DQA10505-DQB10301	NMTTQSSSLLNTNAY	3	TQSSSLLNT	0.36	0	Sequence	0.017537	34.6	NA
	238	HLA-DQA10505-DQB10301	MTTQSSSLLNTNAYS	3	QSSSLLNTN	0.75	0	Sequence	0.013407	39.16	NA
	239	HLA-DQA10505-DQB10301	TTQSSSLLNTNAYSA	2	QSSSLLNTN	0.7	0	Sequence	0.006134	53.18	NA
	240	HLA-DQA10505-DQB10301	TQSSSLLNTNAYSAG	5	LLNTNAYSA	0.73	0	Sequence	0.004004	60.36	NA
	241	HLA-DQA10505-DQB10301	QSSSLLNTNAYSAGS	4	LLNTNAYSA	0.87	0	Sequence	0.007839	48.7	NA
	242	HLA-DQA10505-DQB10301	SSSLLNTNAYSAGSV	3	LLNTNAYSA	0.79	0	Sequence	0.01108	42.66	NA
	243	HLA-DQA10505-DQB10301	SSLLNTNAYSAGSVF	4	NTNAYSAGS	0.3	0	Sequence	0.005851	53.96	NA
	244	HLA-DQA10505-DQB10301	SLLNTNAYSAGSVFG	6	AYSAGSVFG	0.45	0	Sequence	0.012435	40.55	NA
	245	HLA-DQA10505-DQB10301	LLNTNAYSAGSVFGV	6	YSAGSVFGV	0.83	0	Sequence	0.233627	4.71	NA
	246	HLA-DQA10505-DQB10301	LNTNAYSAGSVFGVP	5	YSAGSVFGV	0.98	0	Sequence	0.676814	0.49	NA	<= SB
	247	HLA-DQA10505-DQB10301	NTNAYSAGSVFGVPN	4	YSAGSVFGV	1	0	Sequence	0.823605	0.13	NA	<= SB
	248	HLA-DQA10505-DQB10301	TNAYSAGSVFGVPNN	3	YSAGSVFGV	1	0	Sequence	0.879297	0.06	NA	<= SB
	249	HLA-DQA10505-DQB10301	NAYSAGSVFGVPNNM	2	YSAGSVFGV	1	0	Sequence	0.757846	0.26	NA	<= SB
	250	HLA-DQA10505-DQB10301	AYSAGSVFGVPNNMA	1	YSAGSVFGV	0.96	0	Sequence	0.422404	1.94	NA	<= WB
	251	HLA-DQA10505-DQB10301	YSAGSVFGVPNNMAS	4	SVFGVPNNM	0.43	0	Sequence	0.051014	18.56	NA
	252	HLA-DQA10505-DQB10301	SAGSVFGVPNNMASC	3	SVFGVPNNM	0.47	0	Sequence	0.021602	31.21	NA
	253	HLA-DQA10505-DQB10301	AGSVFGVPNNMASCS	3	VFGVPNNMA	0.62	0	Sequence	0.017886	34.26	NA
	254	HLA-DQA10505-DQB10301	GSVFGVPNNMASCSP	2	VFGVPNNMA	0.54	0	Sequence	0.005213	55.94	NA
	255	HLA-DQA10505-DQB10301	SVFGVPNNMASCSPT	6	NNMASCSPT	0.48	0	Sequence	0.001423	75.96	NA
	256	HLA-DQA10505-DQB10301	VFGVPNNMASCSPTL	5	NNMASCSPT	0.88	0	Sequence	0.005178	56.06	NA
	257	HLA-DQA10505-DQB10301	FGVPNNMASCSPTLH	4	NNMASCSPT	0.8	0	Sequence	0.016494	35.64	NA
	258	HLA-DQA10505-DQB10301	GVPNNMASCSPTLHP	3	NNMASCSPT	0.76	0	Sequence	0.043357	20.76	NA
	259	HLA-DQA10505-DQB10301	VPNNMASCSPTLHPG	4	MASCSPTLH	0.45	0	Sequence	0.025313	28.65	NA
	260	HLA-DQA10505-DQB10301	PNNMASCSPTLHPGL	3	MASCSPTLH	0.72	0	Sequence	0.014133	38.24	NA
	261	HLA-DQA10505-DQB10301	NNMASCSPTLHPGLS	2	MASCSPTLH	0.81	0	Sequence	0.002918	65.56	NA
	262	HLA-DQA10505-DQB10301	NMASCSPTLHPGLST	1	MASCSPTLH	0.62	0	Sequence	0.000553	86.6	NA
	263	HLA-DQA10505-DQB10301	MASCSPTLHPGLSTS	4	SPTLHPGLS	0.27	0	Sequence	0.000176	94.32	NA
	264	HLA-DQA10505-DQB10301	ASCSPTLHPGLSTSS	6	LHPGLSTSS	0.99	0	Sequence	0.044024	20.55	NA
	265	HLA-DQA10505-DQB10301	SCSPTLHPGLSTSSS	5	LHPGLSTSS	1	0	Sequence	0.165968	6.87	NA
	266	HLA-DQA10505-DQB10301	CSPTLHPGLSTSSSV	4	LHPGLSTSS	1	0	Sequence	0.239537	4.55	NA
	267	HLA-DQA10505-DQB10301	SPTLHPGLSTSSSVF	3	LHPGLSTSS	0.99	0	Sequence	0.244074	4.44	NA
	268	HLA-DQA10505-DQB10301	PTLHPGLSTSSSVFG	2	LHPGLSTSS	0.91	0	Sequence	0.123302	9.15	NA
	269	HLA-DQA10505-DQB10301	TLHPGLSTSSSVFGM	1	LHPGLSTSS	0.5	0	Sequence	0.032242	24.94	NA
	270	HLA-DQA10505-DQB10301	LHPGLSTSSSVFGMQ	4	LSTSSSVFG	0.66	0	Sequence	0.019619	32.73	NA
	271	HLA-DQA10505-DQB10301	HPGLSTSSSVFGMQN	3	LSTSSSVFG	0.74	0	Sequence	0.029556	26.23	NA
	272	HLA-DQA10505-DQB10301	PGLSTSSSVFGMQNN	3	STSSSVFGM	0.51	0	Sequence	0.02047	32.05	NA
	273	HLA-DQA10505-DQB10301	GLSTSSSVFGMQNNL	2	STSSSVFGM	0.49	0	Sequence	0.007291	49.98	NA
	274	HLA-DQA10505-DQB10301	LSTSSSVFGMQNNLA	1	STSSSVFGM	0.25	0	Sequence	0.003882	60.93	NA
	275	HLA-DQA10505-DQB10301	STSSSVFGMQNNLAP	5	VFGMQNNLA	0.85	0	Sequence	0.017806	34.34	NA
	276	HLA-DQA10505-DQB10301	TSSSVFGMQNNLAPS	4	VFGMQNNLA	0.91	0	Sequence	0.03292	24.63	NA
	277	HLA-DQA10505-DQB10301	SSSVFGMQNNLAPSL	3	VFGMQNNLA	0.87	0	Sequence	0.027977	27.05	NA
	278	HLA-DQA10505-DQB10301	SSVFGMQNNLAPSLT	2	VFGMQNNLA	0.67	0	Sequence	0.011177	42.5	NA
	279	HLA-DQA10505-DQB10301	SVFGMQNNLAPSLTT	4	MQNNLAPSL	0.48	0	Sequence	0.004672	57.88	NA
	280	HLA-DQA10505-DQB10301	VFGMQNNLAPSLTTL	3	MQNNLAPSL	0.55	0	Sequence	0.002575	67.6	NA
	281	HLA-DQA10505-DQB10301	FGMQNNLAPSLTTLS	6	LAPSLTTLS	0.63	0	Sequence	0.00653	52.08	NA
	282	HLA-DQA10505-DQB10301	GMQNNLAPSLTTLSH	5	LAPSLTTLS	0.97	0	Sequence	0.03418	24.06	NA
	283	HLA-DQA10505-DQB10301	MQNNLAPSLTTLSHG	4	LAPSLTTLS	1	0	Sequence	0.073477	14.22	NA
	284	HLA-DQA10505-DQB10301	QNNLAPSLTTLSHGT	3	LAPSLTTLS	0.96	0	Sequence	0.091194	11.94	NA
	285	HLA-DQA10505-DQB10301	NNLAPSLTTLSHGTT	2	LAPSLTTLS	0.87	0	Sequence	0.036244	23.25	NA
	286	HLA-DQA10505-DQB10301	NLAPSLTTLSHGTTT	1	LAPSLTTLS	0.41	0	Sequence	0.012175	40.92	NA
	287	HLA-DQA10505-DQB10301	LAPSLTTLSHGTTTT	4	LTTLSHGTT	0.34	0	Sequence	0.006619	51.84	NA
	288	HLA-DQA10505-DQB10301	APSLTTLSHGTTTTS	6	LSHGTTTTS	0.77	0	Sequence	0.03831	22.49	NA
	289	HLA-DQA10505-DQB10301	PSLTTLSHGTTTTST	5	LSHGTTTTS	0.99	0	Sequence	0.169987	6.7	NA
	290	HLA-DQA10505-DQB10301	SLTTLSHGTTTTSTA	4	LSHGTTTTS	0.99	0	Sequence	0.286064	3.62	NA
	291	HLA-DQA10505-DQB10301	LTTLSHGTTTTSTAY	3	LSHGTTTTS	0.99	0	Sequence	0.318345	3.09	NA
	292	HLA-DQA10505-DQB10301	TTLSHGTTTTSTAYG	2	LSHGTTTTS	0.93	0	Sequence	0.230503	4.79	NA
	293	HLA-DQA10505-DQB10301	TLSHGTTTTSTAYGV	1	LSHGTTTTS	0.65	0	Sequence	0.088363	12.27	NA
	294	HLA-DQA10505-DQB10301	LSHGTTTTSTAYGVK	5	TTTSTAYGV	0.86	0	Sequence	0.111426	10.02	NA
	295	HLA-DQA10505-DQB10301	SHGTTTTSTAYGVKK	4	TTTSTAYGV	0.91	0	Sequence	0.221124	5.05	NA
	296	HLA-DQA10505-DQB10301	HGTTTTSTAYGVKKN	3	TTTSTAYGV	0.97	0	Sequence	0.283399	3.67	NA
	297	HLA-DQA10505-DQB10301	GTTTTSTAYGVKKNM	2	TTTSTAYGV	0.99	0	Sequence	0.156064	7.32	NA
	298	HLA-DQA10505-DQB10301	TTTTSTAYGVKKNMP	1	TTTSTAYGV	0.82	0	Sequence	0.040428	21.74	NA
	299	HLA-DQA10505-DQB10301	TTTSTAYGVKKNMPQ	3	STAYGVKKN	0.39	0	Sequence	0.003737	61.61	NA
	300	HLA-DQA10505-DQB10301	TTSTAYGVKKNMPQS	3	TAYGVKKNM	0.37	0	Sequence	0.0018	72.85	NA
	301	HLA-DQA10505-DQB10301	TSTAYGVKKNMPQSP	4	YGVKKNMPQ	0.34	0	Sequence	0.00086	82.15	NA
	302	HLA-DQA10505-DQB10301	STAYGVKKNMPQSPA	5	VKKNMPQSP	0.51	0	Sequence	0.001335	76.84	NA
	303	HLA-DQA10505-DQB10301	TAYGVKKNMPQSPAA	4	VKKNMPQSP	0.77	0	Sequence	0.002076	70.74	NA
	304	HLA-DQA10505-DQB10301	AYGVKKNMPQSPAAV	3	VKKNMPQSP	0.72	0	Sequence	0.00276	66.5	NA
	305	HLA-DQA10505-DQB10301	YGVKKNMPQSPAAVN	4	KNMPQSPAA	0.15	0	Sequence	0.003438	63.01	NA
	306	HLA-DQA10505-DQB10301	GVKKNMPQSPAAVNT	6	PQSPAAVNT	0.44	0	Sequence	0.019528	32.81	NA
	307	HLA-DQA10505-DQB10301	VKKNMPQSPAAVNTG	5	PQSPAAVNT	0.42	0	Sequence	0.050838	18.61	NA
	308	HLA-DQA10505-DQB10301	KKNMPQSPAAVNTGV	5	QSPAAVNTG	0.47	0	Sequence	0.092262	11.83	NA
	309	HLA-DQA10505-DQB10301	KNMPQSPAAVNTGVS	4	QSPAAVNTG	0.52	0	Sequence	0.133767	8.47	NA
	310	HLA-DQA10505-DQB10301	NMPQSPAAVNTGVST	3	QSPAAVNTG	0.49	0	Sequence	0.163215	6.99	NA
	311	HLA-DQA10505-DQB10301	MPQSPAAVNTGVSTS	4	PAAVNTGVS	0.63	0	Sequence	0.151465	7.54	NA
	312	HLA-DQA10505-DQB10301	PQSPAAVNTGVSTSA	3	PAAVNTGVS	0.51	0	Sequence	0.235935	4.64	NA
	313	HLA-DQA10505-DQB10301	QSPAAVNTGVSTSAA	5	VNTGVSTSA	0.89	0	Sequence	0.398948	2.16	NA
	314	HLA-DQA10505-DQB10301	SPAAVNTGVSTSAAC	4	VNTGVSTSA	0.98	0	Sequence	0.336325	2.84	NA
	315	HLA-DQA10505-DQB10301	PAAVNTGVSTSAACT	3	VNTGVSTSA	1	0	Sequence	0.388264	2.26	NA
	316	HLA-DQA10505-DQB10301	AAVNTGVSTSAACTT	2	VNTGVSTSA	0.82	0	Sequence	0.18356	6.18	NA
	317	HLA-DQA10505-DQB10301	AVNTGVSTSAACTTS	5	VSTSAACTT	0.77	0	Sequence	0.2093	5.38	NA
	318	HLA-DQA10505-DQB10301	VNTGVSTSAACTTSV	4	VSTSAACTT	0.92	0	Sequence	0.284576	3.65	NA
	319	HLA-DQA10505-DQB10301	NTGVSTSAACTTSVQ	3	VSTSAACTT	0.88	0	Sequence	0.388598	2.26	NA
	320	HLA-DQA10505-DQB10301	TGVSTSAACTTSVQS	2	VSTSAACTT	0.57	0	Sequence	0.229201	4.83	NA
	321	HLA-DQA10505-DQB10301	GVSTSAACTTSVQSD	2	STSAACTTS	0.34	0	Sequence	0.096088	11.42	NA
	322	HLA-DQA10505-DQB10301	VSTSAACTTSVQSDD	1	STSAACTTS	0.21	0	Sequence	0.025391	28.6	NA
	323	HLA-DQA10505-DQB10301	STSAACTTSVQSDDL	3	AACTTSVQS	0.52	0	Sequence	0.008139	48.04	NA
	324	HLA-DQA10505-DQB10301	TSAACTTSVQSDDLL	2	AACTTSVQS	0.45	0	Sequence	0.003364	63.35	NA
	325	HLA-DQA10505-DQB10301	SAACTTSVQSDDLLH	4	TTSVQSDDL	0.7	0	Sequence	0.004557	58.29	NA
	326	HLA-DQA10505-DQB10301	AACTTSVQSDDLLHK	3	TTSVQSDDL	0.74	0	Sequence	0.01224	40.83	NA
	327	HLA-DQA10505-DQB10301	ACTTSVQSDDLLHKD	5	VQSDDLLHK	0.66	0	Sequence	0.013064	39.64	NA
	328	HLA-DQA10505-DQB10301	CTTSVQSDDLLHKDC	4	VQSDDLLHK	0.79	0	Sequence	0.008206	47.91	NA
	329	HLA-DQA10505-DQB10301	TTSVQSDDLLHKDCK	3	VQSDDLLHK	0.9	0	Sequence	0.014768	37.49	NA
	330	HLA-DQA10505-DQB10301	TSVQSDDLLHKDCKF	2	VQSDDLLHK	0.82	0	Sequence	0.004196	59.59	NA
	331	HLA-DQA10505-DQB10301	SVQSDDLLHKDCKFL	1	VQSDDLLHK	0.7	0	Sequence	0.000916	81.41	NA
	332	HLA-DQA10505-DQB10301	VQSDDLLHKDCKFLI	0	VQSDDLLHK	0.16	0	Sequence	0.000221	93.24	NA
	333	HLA-DQA10505-DQB10301	QSDDLLHKDCKFLIL	6	HKDCKFLIL	0.23	0	Sequence	3.6e-05	98.78	NA
	334	HLA-DQA10505-DQB10301	SDDLLHKDCKFLILE	5	HKDCKFLIL	0.44	0	Sequence	0.000162	94.66	NA
	335	HLA-DQA10505-DQB10301	DDLLHKDCKFLILEK	4	HKDCKFLIL	0.6	0	Sequence	0.000379	89.59	NA
	336	HLA-DQA10505-DQB10301	DLLHKDCKFLILEKD	3	HKDCKFLIL	0.63	0	Sequence	0.000874	81.97	NA
	337	HLA-DQA10505-DQB10301	LLHKDCKFLILEKDN	5	CKFLILEKD	0.56	0	Sequence	0.000942	81.06	NA
	338	HLA-DQA10505-DQB10301	LHKDCKFLILEKDNT	4	CKFLILEKD	0.67	0	Sequence	0.001493	75.25	NA
	339	HLA-DQA10505-DQB10301	HKDCKFLILEKDNTP	3	CKFLILEKD	0.67	0	Sequence	0.003122	64.49	NA
	340	HLA-DQA10505-DQB10301	KDCKFLILEKDNTPA	2	CKFLILEKD	0.48	0	Sequence	0.001464	75.54	NA
	341	HLA-DQA10505-DQB10301	DCKFLILEKDNTPAK	3	FLILEKDNT	0.39	0	Sequence	0.000883	81.85	NA
	342	HLA-DQA10505-DQB10301	CKFLILEKDNTPAKK	4	ILEKDNTPA	0.35	0	Sequence	0.00057	86.31	NA
	343	HLA-DQA10505-DQB10301	KFLILEKDNTPAKKE	3	ILEKDNTPA	0.41	0	Sequence	0.001207	78.14	NA
	344	HLA-DQA10505-DQB10301	FLILEKDNTPAKKEM	3	LEKDNTPAK	0.43	0	Sequence	0.000632	85.24	NA
	345	HLA-DQA10505-DQB10301	LILEKDNTPAKKEME	3	EKDNTPAKK	0.4	0	Sequence	0.000423	88.83	NA
	346	HLA-DQA10505-DQB10301	ILEKDNTPAKKEMEL	2	EKDNTPAKK	0.35	0	Sequence	0.000227	93.09	NA
	347	HLA-DQA10505-DQB10301	LEKDNTPAKKEMELL	4	NTPAKKEME	0.33	0	Sequence	0.000117	96.05	NA
	348	HLA-DQA10505-DQB10301	EKDNTPAKKEMELLI	3	NTPAKKEME	0.32	0	Sequence	0.00012	95.95	NA
	349	HLA-DQA10505-DQB10301	KDNTPAKKEMELLIM	4	PAKKEMELL	0.51	0	Sequence	9e-05	96.96	NA
	350	HLA-DQA10505-DQB10301	DNTPAKKEMELLIMT	3	PAKKEMELL	0.49	0	Sequence	0.000118	96.01	NA
	351	HLA-DQA10505-DQB10301	NTPAKKEMELLIMTK	3	AKKEMELLI	0.47	0	Sequence	0.00012	95.95	NA
	352	HLA-DQA10505-DQB10301	TPAKKEMELLIMTKD	3	KKEMELLIM	0.33	0	Sequence	0.000167	94.54	NA
	353	HLA-DQA10505-DQB10301	PAKKEMELLIMTKDS	5	MELLIMTKD	0.47	0	Sequence	0.0003	91.33	NA
	354	HLA-DQA10505-DQB10301	AKKEMELLIMTKDSG	4	MELLIMTKD	0.56	0	Sequence	0.000644	85.03	NA
	355	HLA-DQA10505-DQB10301	KKEMELLIMTKDSGK	3	MELLIMTKD	0.61	0	Sequence	0.001574	74.57	NA
	356	HLA-DQA10505-DQB10301	KEMELLIMTKDSGKV	4	LLIMTKDSG	0.23	0	Sequence	0.001011	80.15	NA
	357	HLA-DQA10505-DQB10301	EMELLIMTKDSGKVF	5	IMTKDSGKV	0.26	0	Sequence	0.000814	82.77	NA
	358	HLA-DQA10505-DQB10301	MELLIMTKDSGKVFT	4	IMTKDSGKV	0.56	0	Sequence	0.000966	80.74	NA
	359	HLA-DQA10505-DQB10301	ELLIMTKDSGKVFTA	6	KDSGKVFTA	0.66	0	Sequence	0.004531	58.38	NA
	360	HLA-DQA10505-DQB10301	LLIMTKDSGKVFTAS	5	KDSGKVFTA	0.89	0	Sequence	0.013468	39.07	NA
	361	HLA-DQA10505-DQB10301	LIMTKDSGKVFTASP	4	KDSGKVFTA	0.93	0	Sequence	0.040995	21.55	NA
	362	HLA-DQA10505-DQB10301	IMTKDSGKVFTASPA	3	KDSGKVFTA	0.88	0	Sequence	0.060921	16.35	NA
	363	HLA-DQA10505-DQB10301	MTKDSGKVFTASPAS	2	KDSGKVFTA	0.67	0	Sequence	0.034284	24.01	NA
	364	HLA-DQA10505-DQB10301	TKDSGKVFTASPASI	6	VFTASPASI	0.83	0	Sequence	0.084087	12.78	NA
	365	HLA-DQA10505-DQB10301	KDSGKVFTASPASIA	5	VFTASPASI	0.76	0	Sequence	0.268758	3.94	NA
	366	HLA-DQA10505-DQB10301	DSGKVFTASPASIAA	4	VFTASPASI	0.54	0	Sequence	0.459787	1.64	NA	<= WB
	367	HLA-DQA10505-DQB10301	SGKVFTASPASIAAT	4	FTASPASIA	0.54	0	Sequence	0.543162	1.11	NA	<= WB
	368	HLA-DQA10505-DQB10301	GKVFTASPASIAATS	3	FTASPASIA	0.78	0	Sequence	0.513176	1.27	NA	<= WB
	369	HLA-DQA10505-DQB10301	KVFTASPASIAATSF	2	FTASPASIA	0.74	0	Sequence	0.3104	3.22	NA
	370	HLA-DQA10505-DQB10301	VFTASPASIAATSFS	3	ASPASIAAT	0.48	0	Sequence	0.189004	5.98	NA
	371	HLA-DQA10505-DQB10301	FTASPASIAATSFSE	4	PASIAATSF	0.42	0	Sequence	0.146346	7.79	NA
	372	HLA-DQA10505-DQB10301	TASPASIAATSFSED	3	PASIAATSF	0.49	0	Sequence	0.202921	5.56	NA
	373	HLA-DQA10505-DQB10301	ASPASIAATSFSEDT	3	ASIAATSFS	0.52	0	Sequence	0.16561	6.89	NA
	374	HLA-DQA10505-DQB10301	SPASIAATSFSEDTL	2	ASIAATSFS	0.4	0	Sequence	0.080698	13.21	NA
	375	HLA-DQA10505-DQB10301	PASIAATSFSEDTLK	3	IAATSFSED	0.51	0	Sequence	0.070449	14.68	NA
	376	HLA-DQA10505-DQB10301	ASIAATSFSEDTLKK	3	AATSFSEDT	0.66	0	Sequence	0.062866	15.97	NA
	377	HLA-DQA10505-DQB10301	SIAATSFSEDTLKKE	3	ATSFSEDTL	0.43	0	Sequence	0.041329	21.44	NA
	378	HLA-DQA10505-DQB10301	IAATSFSEDTLKKEK	2	ATSFSEDTL	0.5	0	Sequence	0.011719	41.62	NA
	379	HLA-DQA10505-DQB10301	AATSFSEDTLKKEKQ	4	FSEDTLKKE	0.57	0	Sequence	0.005142	56.19	NA
	380	HLA-DQA10505-DQB10301	ATSFSEDTLKKEKQA	3	FSEDTLKKE	0.9	0	Sequence	0.004645	57.98	NA
	381	HLA-DQA10505-DQB10301	TSFSEDTLKKEKQAA	2	FSEDTLKKE	0.88	0	Sequence	0.002013	71.22	NA
	382	HLA-DQA10505-DQB10301	SFSEDTLKKEKQAAY	1	FSEDTLKKE	0.56	0	Sequence	0.000642	85.07	NA
	383	HLA-DQA10505-DQB10301	FSEDTLKKEKQAAYN	5	LKKEKQAAY	0.76	0	Sequence	0.000733	83.84	NA
	384	HLA-DQA10505-DQB10301	SEDTLKKEKQAAYNA	4	LKKEKQAAY	0.75	0	Sequence	0.001453	75.66	NA
	385	HLA-DQA10505-DQB10301	EDTLKKEKQAAYNAD	3	LKKEKQAAY	0.66	0	Sequence	0.003501	62.71	NA
	386	HLA-DQA10505-DQB10301	DTLKKEKQAAYNADS	6	KQAAYNADS	0.45	0	Sequence	0.002725	66.71	NA
	387	HLA-DQA10505-DQB10301	TLKKEKQAAYNADSG	5	KQAAYNADS	0.52	0	Sequence	0.010955	42.87	NA
	388	HLA-DQA10505-DQB10301	LKKEKQAAYNADSGL	4	KQAAYNADS	0.44	0	Sequence	0.01636	35.77	NA
	389	HLA-DQA10505-DQB10301	KKEKQAAYNADSGLK	4	QAAYNADSG	0.46	0	Sequence	0.035152	23.67	NA
	390	HLA-DQA10505-DQB10301	KEKQAAYNADSGLKA	6	YNADSGLKA	0.41	0	Sequence	0.053645	17.9	NA
	391	HLA-DQA10505-DQB10301	EKQAAYNADSGLKAE	5	YNADSGLKA	0.82	0	Sequence	0.145252	7.84	NA
	392	HLA-DQA10505-DQB10301	KQAAYNADSGLKAEA	4	YNADSGLKA	0.96	0	Sequence	0.217576	5.14	NA
	393	HLA-DQA10505-DQB10301	QAAYNADSGLKAEAN	3	YNADSGLKA	0.96	0	Sequence	0.274194	3.84	NA
	394	HLA-DQA10505-DQB10301	AAYNADSGLKAEANG	2	YNADSGLKA	0.73	0	Sequence	0.136536	8.32	NA
	395	HLA-DQA10505-DQB10301	AYNADSGLKAEANGD	4	DSGLKAEAN	0.71	0	Sequence	0.098907	11.13	NA
	396	HLA-DQA10505-DQB10301	YNADSGLKAEANGDL	3	DSGLKAEAN	0.89	0	Sequence	0.082672	12.95	NA
	397	HLA-DQA10505-DQB10301	NADSGLKAEANGDLK	2	DSGLKAEAN	0.76	0	Sequence	0.049335	19	NA
	398	HLA-DQA10505-DQB10301	ADSGLKAEANGDLKT	1	DSGLKAEAN	0.4	0	Sequence	0.013461	39.08	NA
	399	HLA-DQA10505-DQB10301	DSGLKAEANGDLKTV	3	LKAEANGDL	0.51	0	Sequence	0.004029	60.24	NA
	400	HLA-DQA10505-DQB10301	SGLKAEANGDLKTVS	5	EANGDLKTV	0.64	0	Sequence	0.008382	47.55	NA
	401	HLA-DQA10505-DQB10301	GLKAEANGDLKTVST	4	EANGDLKTV	0.79	0	Sequence	0.016149	35.99	NA
	402	HLA-DQA10505-DQB10301	LKAEANGDLKTVSTK	3	EANGDLKTV	0.89	0	Sequence	0.031859	25.12	NA
	403	HLA-DQA10505-DQB10301	KAEANGDLKTVSTKG	2	EANGDLKTV	0.8	0	Sequence	0.019024	33.23	NA
	404	HLA-DQA10505-DQB10301	AEANGDLKTVSTKGK	1	EANGDLKTV	0.48	0	Sequence	0.006014	53.51	NA
	405	HLA-DQA10505-DQB10301	EANGDLKTVSTKGKT	5	LKTVSTKGK	0.45	0	Sequence	0.003235	63.96	NA
	406	HLA-DQA10505-DQB10301	ANGDLKTVSTKGKTT	4	LKTVSTKGK	0.53	0	Sequence	0.00508	56.41	NA
	407	HLA-DQA10505-DQB10301	NGDLKTVSTKGKTTT	3	LKTVSTKGK	0.46	0	Sequence	0.006205	52.98	NA
	408	HLA-DQA10505-DQB10301	GDLKTVSTKGKTTTA	6	STKGKTTTA	0.23	0	Sequence	0.0057	54.38	NA
	409	HLA-DQA10505-DQB10301	DLKTVSTKGKTTTAD	5	STKGKTTTA	0.5	0	Sequence	0.012367	40.64	NA
	410	HLA-DQA10505-DQB10301	LKTVSTKGKTTTADI	4	STKGKTTTA	0.86	0	Sequence	0.014527	37.77	NA
	411	HLA-DQA10505-DQB10301	KTVSTKGKTTTADIH	3	STKGKTTTA	0.8	0	Sequence	0.024917	28.9	NA
	412	HLA-DQA10505-DQB10301	TVSTKGKTTTADIHS	5	GKTTTADIH	0.34	0	Sequence	0.012574	40.34	NA
	413	HLA-DQA10505-DQB10301	VSTKGKTTTADIHSY	4	GKTTTADIH	0.39	0	Sequence	0.015309	36.88	NA
	414	HLA-DQA10505-DQB10301	STKGKTTTADIHSYG	5	TTTADIHSY	0.58	0	Sequence	0.034108	24.09	NA
	415	HLA-DQA10505-DQB10301	TKGKTTTADIHSYGS	4	TTTADIHSY	0.73	0	Sequence	0.036005	23.34	NA
	416	HLA-DQA10505-DQB10301	KGKTTTADIHSYGSS	3	TTTADIHSY	0.86	0	Sequence	0.039477	22.07	NA
	417	HLA-DQA10505-DQB10301	GKTTTADIHSYGSSG	2	TTTADIHSY	0.58	0	Sequence	0.015512	36.67	NA
	418	HLA-DQA10505-DQB10301	KTTTADIHSYGSSGG	3	TADIHSYGS	0.41	0	Sequence	0.008474	47.36	NA
	419	HLA-DQA10505-DQB10301	TTTADIHSYGSSGGG	5	IHSYGSSGG	0.65	0	Sequence	0.022396	30.64	NA
	420	HLA-DQA10505-DQB10301	TTADIHSYGSSGGGG	4	IHSYGSSGG	0.72	0	Sequence	0.048339	19.27	NA
	421	HLA-DQA10505-DQB10301	TADIHSYGSSGGGGS	3	IHSYGSSGG	0.63	0	Sequence	0.067335	15.19	NA
	422	HLA-DQA10505-DQB10301	ADIHSYGSSGGGGSG	5	YGSSGGGGS	0.25	0	Sequence	0.046801	19.7	NA
	423	HLA-DQA10505-DQB10301	DIHSYGSSGGGGSGG	4	YGSSGGGGS	0.63	0	Sequence	0.043116	20.84	NA
	424	HLA-DQA10505-DQB10301	IHSYGSSGGGGSGGG	3	YGSSGGGGS	0.89	0	Sequence	0.049103	19.06	NA
	425	HLA-DQA10505-DQB10301	HSYGSSGGGGSGGGG	2	YGSSGGGGS	0.75	0	Sequence	0.024189	29.39	NA
	426	HLA-DQA10505-DQB10301	SYGSSGGGGSGGGGG	1	YGSSGGGGS	0.42	0	Sequence	0.010724	43.26	NA
	427	HLA-DQA10505-DQB10301	YGSSGGGGSGGGGGV	3	SGGGGSGGG	0.32	0	Sequence	0.003434	63.03	NA
	428	HLA-DQA10505-DQB10301	GSSGGGGSGGGGGVG	3	GGGGSGGGG	0.44	0	Sequence	0.003529	62.58	NA
	429	HLA-DQA10505-DQB10301	SSGGGGSGGGGGVGG	5	GSGGGGGVG	0.34	0	Sequence	0.005461	55.05	NA
	430	HLA-DQA10505-DQB10301	SGGGGSGGGGGVGGA	4	GSGGGGGVG	0.34	0	Sequence	0.012298	40.74	NA
	431	HLA-DQA10505-DQB10301	GGGGSGGGGGVGGAG	5	GGGGGVGGA	0.52	0	Sequence	0.027019	27.61	NA
	432	HLA-DQA10505-DQB10301	GGGSGGGGGVGGAGG	4	GGGGGVGGA	0.62	0	Sequence	0.041934	21.24	NA
	433	HLA-DQA10505-DQB10301	GGSGGGGGVGGAGGG	3	GGGGGVGGA	0.68	0	Sequence	0.058603	16.8	NA
	434	HLA-DQA10505-DQB10301	GSGGGGGVGGAGGGP	3	GGGGVGGAG	0.62	0	Sequence	0.045197	20.16	NA
	435	HLA-DQA10505-DQB10301	SGGGGGVGGAGGGPW	2	GGGGVGGAG	0.49	0	Sequence	0.020156	32.3	NA
	436	HLA-DQA10505-DQB10301	GGGGGVGGAGGGPWG	5	VGGAGGGPW	0.75	0	Sequence	0.031209	25.42	NA
	437	HLA-DQA10505-DQB10301	GGGGVGGAGGGPWGP	4	VGGAGGGPW	0.91	0	Sequence	0.074104	14.12	NA
	438	HLA-DQA10505-DQB10301	GGGVGGAGGGPWGPA	3	VGGAGGGPW	0.9	0	Sequence	0.104929	10.58	NA
	439	HLA-DQA10505-DQB10301	GGVGGAGGGPWGPAP	2	VGGAGGGPW	0.61	0	Sequence	0.05175	18.37	NA
	440	HLA-DQA10505-DQB10301	GVGGAGGGPWGPAPA	3	GAGGGPWGP	0.64	0	Sequence	0.038719	22.34	NA
	441	HLA-DQA10505-DQB10301	VGGAGGGPWGPAPAW	2	GAGGGPWGP	0.66	0	Sequence	0.014413	37.9	NA
	442	HLA-DQA10505-DQB10301	GGAGGGPWGPAPAWC	6	PWGPAPAWC	0.49	0	Sequence	0.013084	39.62	NA
	443	HLA-DQA10505-DQB10301	GAGGGPWGPAPAWCP	5	PWGPAPAWC	0.81	0	Sequence	0.04216	21.16	NA
	444	HLA-DQA10505-DQB10301	AGGGPWGPAPAWCPC	4	PWGPAPAWC	0.76	0	Sequence	0.037222	22.88	NA
	445	HLA-DQA10505-DQB10301	GGGPWGPAPAWCPCG	3	PWGPAPAWC	0.74	0	Sequence	0.061419	16.25	NA
	446	HLA-DQA10505-DQB10301	GGPWGPAPAWCPCGS	2	PWGPAPAWC	0.46	0	Sequence	0.045298	20.13	NA
	447	HLA-DQA10505-DQB10301	GPWGPAPAWCPCGSC	2	WGPAPAWCP	0.29	0	Sequence	0.01847	33.72	NA
	448	HLA-DQA10505-DQB10301	PWGPAPAWCPCGSCC	3	PAPAWCPCG	0.38	0	Sequence	0.004068	60.06	NA
	449	HLA-DQA10505-DQB10301	WGPAPAWCPCGSCCS	4	PAWCPCGSC	0.67	0	Sequence	0.002841	66.02	NA
	450	HLA-DQA10505-DQB10301	GPAPAWCPCGSCCSW	3	PAWCPCGSC	0.76	0	Sequence	0.002173	70	NA
	451	HLA-DQA10505-DQB10301	PAPAWCPCGSCCSWW	2	PAWCPCGSC	0.83	0	Sequence	0.000918	81.38	NA
	452	HLA-DQA10505-DQB10301	APAWCPCGSCCSWWK	1	PAWCPCGSC	0.48	0	Sequence	0.000128	95.68	NA
	453	HLA-DQA10505-DQB10301	PAWCPCGSCCSWWKW	4	PCGSCCSWW	0.44	0	Sequence	7e-06	99.76	NA
	454	HLA-DQA10505-DQB10301	AWCPCGSCCSWWKWL	3	PCGSCCSWW	0.63	0	Sequence	6e-06	99.8	NA
	455	HLA-DQA10505-DQB10301	WCPCGSCCSWWKWLL	2	PCGSCCSWW	0.63	0	Sequence	3e-06	99.9	NA
	456	HLA-DQA10505-DQB10301	CPCGSCCSWWKWLLG	6	CSWWKWLLG	0.26	0	Sequence	2e-06	99.93	NA
	457	HLA-DQA10505-DQB10301	PCGSCCSWWKWLLGL	5	CSWWKWLLG	0.44	0	Sequence	2e-06	99.93	NA
	458	HLA-DQA10505-DQB10301	CGSCCSWWKWLLGLL	4	CSWWKWLLG	0.38	0	Sequence	1e-06	99.97	NA
	459	HLA-DQA10505-DQB10301	GSCCSWWKWLLGLLL	3	CSWWKWLLG	0.24	0	Sequence	1e-06	99.97	NA
	460	HLA-DQA10505-DQB10301	SCCSWWKWLLGLLLT	5	WKWLLGLLL	0.54	0	Sequence	2e-06	99.93	NA
	461	HLA-DQA10505-DQB10301	CCSWWKWLLGLLLTW	4	WKWLLGLLL	0.45	0	Sequence	2e-06	99.93	NA
	462	HLA-DQA10505-DQB10301	CSWWKWLLGLLLTWL	5	WLLGLLLTW	0.36	0	Sequence	3e-06	99.9	NA
	463	HLA-DQA10505-DQB10301	SWWKWLLGLLLTWLL	2	WKWLLGLLL	0.33	0	Sequence	2e-06	99.93	NA
	464	HLA-DQA10505-DQB10301	WWKWLLGLLLTWLLL	3	WLLGLLLTW	0.47	0	Sequence	1e-06	99.97	NA
	465	HLA-DQA10505-DQB10301	WKWLLGLLLTWLLLL	2	WLLGLLLTW	0.55	0	Sequence	1e-06	99.97	NA
	466	HLA-DQA10505-DQB10301	KWLLGLLLTWLLLLG	6	LLTWLLLLG	0.19	0	Sequence	1e-06	99.97	NA
	467	HLA-DQA10505-DQB10301	WLLGLLLTWLLLLGL	5	LLTWLLLLG	0.36	0	Sequence	2e-06	99.93	NA
	468	HLA-DQA10505-DQB10301	LLGLLLTWLLLLGLL	4	LLTWLLLLG	0.43	0	Sequence	2e-06	99.93	NA
	469	HLA-DQA10505-DQB10301	LGLLLTWLLLLGLLF	3	LLTWLLLLG	0.44	0	Sequence	1e-06	99.97	NA
	470	HLA-DQA10505-DQB10301	GLLLTWLLLLGLLFG	2	LLTWLLLLG	0.3	0	Sequence	2e-06	99.93	NA
	471	HLA-DQA10505-DQB10301	LLLTWLLLLGLLFGL	6	LLLGLLFGL	0.39	0	Sequence	2e-06	99.93	NA
	472	HLA-DQA10505-DQB10301	LLTWLLLLGLLFGLI	6	LLGLLFGLI	0.21	0	Sequence	5e-06	99.83	NA
	473	HLA-DQA10505-DQB10301	LTWLLLLGLLFGLIA	5	LLGLLFGLI	0.21	0	Sequence	9e-06	99.7	NA
	474	HLA-DQA10505-DQB10301	TWLLLLGLLFGLIAL	4	LLGLLFGLI	0.23	0	Sequence	4e-06	99.86	NA
	475	HLA-DQA10505-DQB10301	WLLLLGLLFGLIALA	6	LLFGLIALA	0.94	0	Sequence	0.00019	93.99	NA
	476	HLA-DQA10505-DQB10301	LLLLGLLFGLIALAE	5	LLFGLIALA	0.89	0	Sequence	0.000932	81.2	NA
	477	HLA-DQA10505-DQB10301	LLLGLLFGLIALAEE	4	LLFGLIALA	0.82	0	Sequence	0.003089	64.64	NA
	478	HLA-DQA10505-DQB10301	LLGLLFGLIALAEEV	3	LLFGLIALA	0.7	0	Sequence	0.00315	64.35	NA
	479	HLA-DQA10505-DQB10301	LGLLFGLIALAEEVR	2	LLFGLIALA	0.55	0	Sequence	0.003936	60.68	NA
	480	HLA-DQA10505-DQB10301	GLLFGLIALAEEVRK	3	FGLIALAEE	0.31	0	Sequence	0.005391	55.3	NA
	481	HLA-DQA10505-DQB10301	LLFGLIALAEEVRKL	4	LIALAEEVR	0.25	0	Sequence	0.002876	65.81	NA
	482	HLA-DQA10505-DQB10301	LFGLIALAEEVRKLK	4	IALAEEVRK	0.44	0	Sequence	0.005434	55.14	NA
	483	HLA-DQA10505-DQB10301	FGLIALAEEVRKLKA	3	IALAEEVRK	0.57	0	Sequence	0.005597	54.66	NA
	484	HLA-DQA10505-DQB10301	GLIALAEEVRKLKAR	3	ALAEEVRKL	0.51	0	Sequence	0.003671	61.92	NA
	485	HLA-DQA10505-DQB10301	LIALAEEVRKLKARV	2	ALAEEVRKL	0.69	0	Sequence	0.000534	86.92	NA
	486	HLA-DQA10505-DQB10301	IALAEEVRKLKARVD	6	VRKLKARVD	0.39	0	Sequence	0.00039	89.4	NA
	487	HLA-DQA10505-DQB10301	ALAEEVRKLKARVDE	5	VRKLKARVD	0.94	0	Sequence	0.00143	75.89	NA
	488	HLA-DQA10505-DQB10301	LAEEVRKLKARVDEL	4	VRKLKARVD	0.88	0	Sequence	0.001422	75.97	NA
	489	HLA-DQA10505-DQB10301	AEEVRKLKARVDELE	3	VRKLKARVD	0.87	0	Sequence	0.00271	66.8	NA
	490	HLA-DQA10505-DQB10301	EEVRKLKARVDELER	2	VRKLKARVD	0.52	0	Sequence	0.001042	79.8	NA
	491	HLA-DQA10505-DQB10301	EVRKLKARVDELERI	6	ARVDELERI	0.31	0	Sequence	0.001062	79.6	NA
	492	HLA-DQA10505-DQB10301	VRKLKARVDELERIR	5	ARVDELERI	0.76	0	Sequence	0.003449	62.96	NA
	493	HLA-DQA10505-DQB10301	RKLKARVDELERIRR	4	ARVDELERI	0.96	0	Sequence	0.007524	49.42	NA
	494	HLA-DQA10505-DQB10301	KLKARVDELERIRRS	3	ARVDELERI	0.97	0	Sequence	0.009428	45.52	NA
	495	HLA-DQA10505-DQB10301	LKARVDELERIRRSI	2	ARVDELERI	0.88	0	Sequence	0.002705	66.83	NA
	496	HLA-DQA10505-DQB10301	KARVDELERIRRSIL	1	ARVDELERI	0.74	0	Sequence	0.000802	82.93	NA
	497	HLA-DQA10505-DQB10301	ARVDELERIRRSILP	3	DELERIRRS	0.71	0	Sequence	0.000413	89	NA
	498	HLA-DQA10505-DQB10301	RVDELERIRRSILPY	2	DELERIRRS	0.62	0	Sequence	0.000153	94.88	NA
	499	HLA-DQA10505-DQB10301	VDELERIRRSILPYG	6	IRRSILPYG	0.97	0	Sequence	0.019086	33.18	NA
	500	HLA-DQA10505-DQB10301	DELERIRRSILPYGD	5	IRRSILPYG	0.99	0	Sequence	0.099058	11.11	NA
	501	HLA-DQA10505-DQB10301	ELERIRRSILPYGDS	4	IRRSILPYG	0.99	0	Sequence	0.143344	7.94	NA
	502	HLA-DQA10505-DQB10301	LERIRRSILPYGDSM	3	IRRSILPYG	0.99	0	Sequence	0.142471	7.98	NA
	503	HLA-DQA10505-DQB10301	ERIRRSILPYGDSMD	2	IRRSILPYG	0.93	0	Sequence	0.102669	10.78	NA
	504	HLA-DQA10505-DQB10301	RIRRSILPYGDSMDR	1	IRRSILPYG	0.76	0	Sequence	0.027857	27.12	NA
	505	HLA-DQA10505-DQB10301	IRRSILPYGDSMDRI	4	ILPYGDSMD	0.36	0	Sequence	0.0057	54.38	NA
	506	HLA-DQA10505-DQB10301	RRSILPYGDSMDRIE	3	ILPYGDSMD	0.32	0	Sequence	0.010953	42.87	NA
	507	HLA-DQA10505-DQB10301	RSILPYGDSMDRIEK	4	PYGDSMDRI	0.69	0	Sequence	0.0152	37	NA
	508	HLA-DQA10505-DQB10301	SILPYGDSMDRIEKD	3	PYGDSMDRI	0.79	0	Sequence	0.031184	25.44	NA
	509	HLA-DQA10505-DQB10301	ILPYGDSMDRIEKDR	2	PYGDSMDRI	0.58	0	Sequence	0.016916	35.21	NA
	510	HLA-DQA10505-DQB10301	LPYGDSMDRIEKDRL	1	PYGDSMDRI	0.42	0	Sequence	0.00712	50.45	NA
	511	HLA-DQA10505-DQB10301	PYGDSMDRIEKDRLQ	3	DSMDRIEKD	0.64	0	Sequence	0.005588	54.68	NA
	512	HLA-DQA10505-DQB10301	YGDSMDRIEKDRLQG	4	MDRIEKDRL	0.42	0	Sequence	0.002946	65.39	NA
	513	HLA-DQA10505-DQB10301	GDSMDRIEKDRLQGM	3	MDRIEKDRL	0.38	0	Sequence	0.002476	68.19	NA
	514	HLA-DQA10505-DQB10301	DSMDRIEKDRLQGMA	5	IEKDRLQGM	0.84	0	Sequence	0.003058	64.78	NA
	515	HLA-DQA10505-DQB10301	SMDRIEKDRLQGMAP	4	IEKDRLQGM	0.97	0	Sequence	0.00916	46.04	NA
	516	HLA-DQA10505-DQB10301	MDRIEKDRLQGMAPA	3	IEKDRLQGM	0.95	0	Sequence	0.01236	40.65	NA
	517	HLA-DQA10505-DQB10301	DRIEKDRLQGMAPAA	2	IEKDRLQGM	0.61	0	Sequence	0.007203	50.22	NA
	518	HLA-DQA10505-DQB10301	RIEKDRLQGMAPAAG	6	LQGMAPAAG	0.61	0	Sequence	0.015245	36.95	NA
	519	HLA-DQA10505-DQB10301	IEKDRLQGMAPAAGA	5	LQGMAPAAG	0.75	0	Sequence	0.051814	18.36	NA
	520	HLA-DQA10505-DQB10301	EKDRLQGMAPAAGAD	4	LQGMAPAAG	0.75	0	Sequence	0.138474	8.21	NA
	521	HLA-DQA10505-DQB10301	KDRLQGMAPAAGADL	3	LQGMAPAAG	0.71	0	Sequence	0.127204	8.89	NA
	522	HLA-DQA10505-DQB10301	DRLQGMAPAAGADLD	3	QGMAPAAGA	0.49	0	Sequence	0.089433	12.14	NA
	523	HLA-DQA10505-DQB10301	RLQGMAPAAGADLDK	4	MAPAAGADL	0.52	0	Sequence	0.077213	13.69	NA
	524	HLA-DQA10505-DQB10301	LQGMAPAAGADLDKI	3	MAPAAGADL	0.5	0	Sequence	0.082846	12.93	NA
	525	HLA-DQA10505-DQB10301	QGMAPAAGADLDKIG	5	AAGADLDKI	0.62	0	Sequence	0.162731	7.01	NA
	526	HLA-DQA10505-DQB10301	GMAPAAGADLDKIGL	4	AAGADLDKI	0.83	0	Sequence	0.164244	6.94	NA
	527	HLA-DQA10505-DQB10301	MAPAAGADLDKIGLH	3	AAGADLDKI	0.99	0	Sequence	0.204967	5.5	NA
	528	HLA-DQA10505-DQB10301	APAAGADLDKIGLHS	2	AAGADLDKI	0.96	0	Sequence	0.139704	8.14	NA
	529	HLA-DQA10505-DQB10301	PAAGADLDKIGLHSD	1	AAGADLDKI	0.81	0	Sequence	0.042293	21.11	NA
	530	HLA-DQA10505-DQB10301	AAGADLDKIGLHSDS	3	ADLDKIGLH	0.5	0	Sequence	0.00334	63.47	NA
	531	HLA-DQA10505-DQB10301	AGADLDKIGLHSDSQ	4	LDKIGLHSD	0.42	0	Sequence	0.00262	67.34	NA
	532	HLA-DQA10505-DQB10301	GADLDKIGLHSDSQE	3	LDKIGLHSD	0.48	0	Sequence	0.004096	59.95	NA
	533	HLA-DQA10505-DQB10301	ADLDKIGLHSDSQEE	5	IGLHSDSQE	0.25	0	Sequence	0.004782	57.48	NA
	534	HLA-DQA10505-DQB10301	DLDKIGLHSDSQEEL	6	LHSDSQEEL	0.7	0	Sequence	0.021174	31.53	NA
	535	HLA-DQA10505-DQB10301	LDKIGLHSDSQEELW	5	LHSDSQEEL	0.88	0	Sequence	0.032825	24.67	NA
	536	HLA-DQA10505-DQB10301	DKIGLHSDSQEELWM	4	LHSDSQEEL	0.9	0	Sequence	0.033626	24.31	NA
	537	HLA-DQA10505-DQB10301	KIGLHSDSQEELWMF	3	LHSDSQEEL	0.9	0	Sequence	0.026667	27.81	NA
	538	HLA-DQA10505-DQB10301	IGLHSDSQEELWMFV	2	LHSDSQEEL	0.77	0	Sequence	0.005263	55.76	NA
	539	HLA-DQA10505-DQB10301	GLHSDSQEELWMFVR	3	SDSQEELWM	0.39	0	Sequence	0.00135	76.69	NA
	540	HLA-DQA10505-DQB10301	LHSDSQEELWMFVRK	2	SDSQEELWM	0.42	0	Sequence	0.000291	91.55	NA
	541	HLA-DQA10505-DQB10301	HSDSQEELWMFVRKK	1	SDSQEELWM	0.27	0	Sequence	0.000158	94.76	NA
	542	HLA-DQA10505-DQB10301	SDSQEELWMFVRKKL	4	EELWMFVRK	0.16	0	Sequence	7.4e-05	97.5	NA
	543	HLA-DQA10505-DQB10301	DSQEELWMFVRKKLM	6	WMFVRKKLM	0.28	0	Sequence	0.00012	95.95	NA
	544	HLA-DQA10505-DQB10301	SQEELWMFVRKKLMM	5	WMFVRKKLM	0.48	0	Sequence	0.000212	93.45	NA
	545	HLA-DQA10505-DQB10301	QEELWMFVRKKLMME	4	WMFVRKKLM	0.57	0	Sequence	0.000499	87.53	NA
	546	HLA-DQA10505-DQB10301	EELWMFVRKKLMMEQ	3	WMFVRKKLM	0.77	0	Sequence	0.000721	84	NA
	547	HLA-DQA10505-DQB10301	ELWMFVRKKLMMEQE	2	WMFVRKKLM	0.54	0	Sequence	0.000184	94.13	NA
	548	HLA-DQA10505-DQB10301	LWMFVRKKLMMEQEN	3	FVRKKLMME	0.37	0	Sequence	7.9e-05	97.33	NA
	549	HLA-DQA10505-DQB10301	WMFVRKKLMMEQENG	2	FVRKKLMME	0.18	0	Sequence	7.8e-05	97.36	NA
	550	HLA-DQA10505-DQB10301	MFVRKKLMMEQENGN	6	LMMEQENGN	0.57	0	Sequence	0.000863	82.11	NA
	551	HLA-DQA10505-DQB10301	FVRKKLMMEQENGNL	5	LMMEQENGN	0.76	0	Sequence	0.001261	77.59	NA
	552	HLA-DQA10505-DQB10301	VRKKLMMEQENGNLR	4	LMMEQENGN	0.75	0	Sequence	0.002477	68.19	NA
	553	HLA-DQA10505-DQB10301	RKKLMMEQENGNLRG	3	LMMEQENGN	0.68	0	Sequence	0.004087	59.98	NA
	554	HLA-DQA10505-DQB10301	KKLMMEQENGNLRGS	2	LMMEQENGN	0.34	0	Sequence	0.001737	73.33	NA
	555	HLA-DQA10505-DQB10301	KLMMEQENGNLRGSP	5	QENGNLRGS	0.62	0	Sequence	0.001678	73.78	NA
	556	HLA-DQA10505-DQB10301	LMMEQENGNLRGSPG	4	QENGNLRGS	0.92	0	Sequence	0.003617	62.17	NA
	557	HLA-DQA10505-DQB10301	MMEQENGNLRGSPGP	3	QENGNLRGS	0.96	0	Sequence	0.008219	47.88	NA
	558	HLA-DQA10505-DQB10301	MEQENGNLRGSPGPK	2	QENGNLRGS	0.87	0	Sequence	0.00403	60.24	NA
	559	HLA-DQA10505-DQB10301	EQENGNLRGSPGPKG	6	LRGSPGPKG	0.51	0	Sequence	0.001867	72.34	NA
	560	HLA-DQA10505-DQB10301	QENGNLRGSPGPKGD	5	LRGSPGPKG	0.87	0	Sequence	0.006753	51.46	NA
	561	HLA-DQA10505-DQB10301	ENGNLRGSPGPKGDM	4	LRGSPGPKG	0.88	0	Sequence	0.009495	45.38	NA
	562	HLA-DQA10505-DQB10301	NGNLRGSPGPKGDMG	3	LRGSPGPKG	0.97	0	Sequence	0.014701	37.57	NA
	563	HLA-DQA10505-DQB10301	GNLRGSPGPKGDMGS	2	LRGSPGPKG	0.92	0	Sequence	0.004473	58.59	NA
	564	HLA-DQA10505-DQB10301	NLRGSPGPKGDMGSP	1	LRGSPGPKG	0.83	0	Sequence	0.000869	82.03	NA
	565	HLA-DQA10505-DQB10301	LRGSPGPKGDMGSPG	6	PKGDMGSPG	0.87	0	Sequence	0.002291	69.3	NA
	566	HLA-DQA10505-DQB10301	RGSPGPKGDMGSPGP	5	PKGDMGSPG	0.97	0	Sequence	0.011835	41.44	NA
	567	HLA-DQA10505-DQB10301	GSPGPKGDMGSPGPK	4	PKGDMGSPG	0.98	0	Sequence	0.031509	25.28	NA
	568	HLA-DQA10505-DQB10301	SPGPKGDMGSPGPKG	3	PKGDMGSPG	0.97	0	Sequence	0.04721	19.58	NA
	569	HLA-DQA10505-DQB10301	PGPKGDMGSPGPKGD	2	PKGDMGSPG	0.84	0	Sequence	0.01784	34.3	NA
	570	HLA-DQA10505-DQB10301	GPKGDMGSPGPKGDR	4	DMGSPGPKG	0.29	0	Sequence	0.006795	51.35	NA
	571	HLA-DQA10505-DQB10301	PKGDMGSPGPKGDRG	3	DMGSPGPKG	0.58	0	Sequence	0.009108	46.14	NA
	572	HLA-DQA10505-DQB10301	KGDMGSPGPKGDRGF	3	MGSPGPKGD	0.51	0	Sequence	0.005537	54.83	NA
	573	HLA-DQA10505-DQB10301	GDMGSPGPKGDRGFP	2	MGSPGPKGD	0.5	0	Sequence	0.001309	77.11	NA
	574	HLA-DQA10505-DQB10301	DMGSPGPKGDRGFPG	6	PKGDRGFPG	0.9	0	Sequence	0.005928	53.75	NA
	575	HLA-DQA10505-DQB10301	MGSPGPKGDRGFPGT	5	PKGDRGFPG	0.99	0	Sequence	0.02448	29.19	NA
	576	HLA-DQA10505-DQB10301	GSPGPKGDRGFPGTP	4	PKGDRGFPG	0.98	0	Sequence	0.054522	17.7	NA
	577	HLA-DQA10505-DQB10301	SPGPKGDRGFPGTPG	3	PKGDRGFPG	0.95	0	Sequence	0.075932	13.86	NA
	578	HLA-DQA10505-DQB10301	PGPKGDRGFPGTPGI	2	PKGDRGFPG	0.91	0	Sequence	0.034769	23.82	NA
	579	HLA-DQA10505-DQB10301	GPKGDRGFPGTPGIP	1	PKGDRGFPG	0.54	0	Sequence	0.009807	44.81	NA
	580	HLA-DQA10505-DQB10301	PKGDRGFPGTPGIPG	3	DRGFPGTPG	0.42	0	Sequence	0.003871	60.98	NA
	581	HLA-DQA10505-DQB10301	KGDRGFPGTPGIPGP	4	GFPGTPGIP	0.51	0	Sequence	0.005385	55.32	NA
	582	HLA-DQA10505-DQB10301	GDRGFPGTPGIPGPL	3	GFPGTPGIP	0.38	0	Sequence	0.00593	53.74	NA
	583	HLA-DQA10505-DQB10301	DRGFPGTPGIPGPLG	5	GTPGIPGPL	0.55	0	Sequence	0.007604	49.23	NA
	584	HLA-DQA10505-DQB10301	RGFPGTPGIPGPLGH	4	GTPGIPGPL	0.83	0	Sequence	0.013265	39.36	NA
	585	HLA-DQA10505-DQB10301	GFPGTPGIPGPLGHP	3	GTPGIPGPL	0.94	0	Sequence	0.024324	29.3	NA
	586	HLA-DQA10505-DQB10301	FPGTPGIPGPLGHPG	2	GTPGIPGPL	0.82	0	Sequence	0.00616	53.1	NA
	587	HLA-DQA10505-DQB10301	PGTPGIPGPLGHPGP	3	PGIPGPLGH	0.32	0	Sequence	0.002886	65.75	NA
	588	HLA-DQA10505-DQB10301	GTPGIPGPLGHPGPQ	4	IPGPLGHPG	0.53	0	Sequence	0.001765	73.11	NA
	589	HLA-DQA10505-DQB10301	TPGIPGPLGHPGPQG	3	IPGPLGHPG	0.65	0	Sequence	0.002205	69.81	NA
	590	HLA-DQA10505-DQB10301	PGIPGPLGHPGPQGP	5	PLGHPGPQG	0.45	0	Sequence	0.001568	74.62	NA
	591	HLA-DQA10505-DQB10301	GIPGPLGHPGPQGPK	4	PLGHPGPQG	0.52	0	Sequence	0.002796	66.29	NA
	592	HLA-DQA10505-DQB10301	IPGPLGHPGPQGPKG	3	PLGHPGPQG	0.58	0	Sequence	0.003942	60.65	NA
	593	HLA-DQA10505-DQB10301	PGPLGHPGPQGPKGQ	3	LGHPGPQGP	0.48	0	Sequence	0.002955	65.34	NA
	594	HLA-DQA10505-DQB10301	GPLGHPGPQGPKGQK	2	LGHPGPQGP	0.51	0	Sequence	0.000868	82.05	NA
	595	HLA-DQA10505-DQB10301	PLGHPGPQGPKGQKG	6	PQGPKGQKG	0.7	0	Sequence	0.001874	72.28	NA
	596	HLA-DQA10505-DQB10301	LGHPGPQGPKGQKGS	5	PQGPKGQKG	0.9	0	Sequence	0.007209	50.2	NA
	597	HLA-DQA10505-DQB10301	GHPGPQGPKGQKGSV	4	PQGPKGQKG	0.95	0	Sequence	0.013001	39.73	NA
	598	HLA-DQA10505-DQB10301	HPGPQGPKGQKGSVG	3	PQGPKGQKG	0.77	0	Sequence	0.023538	29.84	NA
	599	HLA-DQA10505-DQB10301	PGPQGPKGQKGSVGD	5	PKGQKGSVG	0.65	0	Sequence	0.035152	23.67	NA
	600	HLA-DQA10505-DQB10301	GPQGPKGQKGSVGDP	4	PKGQKGSVG	0.86	0	Sequence	0.060263	16.48	NA
	601	HLA-DQA10505-DQB10301	PQGPKGQKGSVGDPG	3	PKGQKGSVG	0.88	0	Sequence	0.083336	12.87	NA
	602	HLA-DQA10505-DQB10301	QGPKGQKGSVGDPGM	2	PKGQKGSVG	0.65	0	Sequence	0.040131	21.84	NA
	603	HLA-DQA10505-DQB10301	GPKGQKGSVGDPGME	4	QKGSVGDPG	0.69	0	Sequence	0.033095	24.55	NA
	604	HLA-DQA10505-DQB10301	PKGQKGSVGDPGMEG	3	QKGSVGDPG	0.87	0	Sequence	0.046902	19.67	NA
	605	HLA-DQA10505-DQB10301	KGQKGSVGDPGMEGP	2	QKGSVGDPG	0.59	0	Sequence	0.020321	32.17	NA
	606	HLA-DQA10505-DQB10301	GQKGSVGDPGMEGPM	3	GSVGDPGME	0.27	0	Sequence	0.007717	48.96	NA
	607	HLA-DQA10505-DQB10301	QKGSVGDPGMEGPMG	3	SVGDPGMEG	0.39	0	Sequence	0.001931	71.85	NA
	608	HLA-DQA10505-DQB10301	KGSVGDPGMEGPMGQ	3	VGDPGMEGP	0.21	0	Sequence	0.00092	81.36	NA
	609	HLA-DQA10505-DQB10301	GSVGDPGMEGPMGQR	5	PGMEGPMGQ	0.47	0	Sequence	0.001443	75.76	NA
	610	HLA-DQA10505-DQB10301	SVGDPGMEGPMGQRG	4	PGMEGPMGQ	0.53	0	Sequence	0.003089	64.64	NA
	611	HLA-DQA10505-DQB10301	VGDPGMEGPMGQRGR	3	PGMEGPMGQ	0.54	0	Sequence	0.0063	52.72	NA
	612	HLA-DQA10505-DQB10301	GDPGMEGPMGQRGRE	4	MEGPMGQRG	0.68	0	Sequence	0.00596	53.66	NA
	613	HLA-DQA10505-DQB10301	DPGMEGPMGQRGREG	3	MEGPMGQRG	0.83	0	Sequence	0.008192	47.93	NA
	614	HLA-DQA10505-DQB10301	PGMEGPMGQRGREGP	2	MEGPMGQRG	0.59	0	Sequence	0.002291	69.3	NA
	615	HLA-DQA10505-DQB10301	GMEGPMGQRGREGPM	4	PMGQRGREG	0.65	0	Sequence	0.001611	74.29	NA
	616	HLA-DQA10505-DQB10301	MEGPMGQRGREGPMG	3	PMGQRGREG	0.88	0	Sequence	0.003429	63.05	NA
	617	HLA-DQA10505-DQB10301	EGPMGQRGREGPMGP	4	GQRGREGPM	0.31	0	Sequence	0.003619	62.16	NA
	618	HLA-DQA10505-DQB10301	GPMGQRGREGPMGPR	3	GQRGREGPM	0.6	0	Sequence	0.004386	58.91	NA
	619	HLA-DQA10505-DQB10301	PMGQRGREGPMGPRG	2	GQRGREGPM	0.47	0	Sequence	0.000603	85.74	NA
	620	HLA-DQA10505-DQB10301	MGQRGREGPMGPRGE	6	EGPMGPRGE	0.11	0	Sequence	0.0002	93.74	NA
	621	HLA-DQA10505-DQB10301	GQRGREGPMGPRGEA	5	EGPMGPRGE	0.28	0	Sequence	0.000385	89.48	NA
	622	HLA-DQA10505-DQB10301	QRGREGPMGPRGEAG	6	PMGPRGEAG	0.66	0	Sequence	0.000993	80.39	NA
	623	HLA-DQA10505-DQB10301	RGREGPMGPRGEAGP	5	PMGPRGEAG	0.84	0	Sequence	0.005555	54.78	NA
	624	HLA-DQA10505-DQB10301	GREGPMGPRGEAGPP	4	PMGPRGEAG	0.96	0	Sequence	0.016799	35.33	NA
	625	HLA-DQA10505-DQB10301	REGPMGPRGEAGPPG	3	PMGPRGEAG	0.85	0	Sequence	0.029769	26.12	NA
	626	HLA-DQA10505-DQB10301	EGPMGPRGEAGPPGS	2	PMGPRGEAG	0.57	0	Sequence	0.018332	33.84	NA
	627	HLA-DQA10505-DQB10301	GPMGPRGEAGPPGSG	4	PRGEAGPPG	0.58	0	Sequence	0.018609	33.6	NA
	628	HLA-DQA10505-DQB10301	PMGPRGEAGPPGSGE	3	PRGEAGPPG	0.54	0	Sequence	0.030262	25.87	NA
	629	HLA-DQA10505-DQB10301	MGPRGEAGPPGSGEK	4	GEAGPPGSG	0.65	0	Sequence	0.0263	28.03	NA
	630	HLA-DQA10505-DQB10301	GPRGEAGPPGSGEKG	3	GEAGPPGSG	0.8	0	Sequence	0.02775	27.18	NA
	631	HLA-DQA10505-DQB10301	PRGEAGPPGSGEKGE	2	GEAGPPGSG	0.88	0	Sequence	0.010135	44.26	NA
	632	HLA-DQA10505-DQB10301	RGEAGPPGSGEKGER	1	GEAGPPGSG	0.67	0	Sequence	0.001967	71.57	NA
	633	HLA-DQA10505-DQB10301	GEAGPPGSGEKGERG	4	PPGSGEKGE	0.29	0	Sequence	0.000902	81.6	NA
	634	HLA-DQA10505-DQB10301	EAGPPGSGEKGERGA	5	GSGEKGERG	0.59	0	Sequence	0.001995	71.36	NA
	635	HLA-DQA10505-DQB10301	AGPPGSGEKGERGAA	4	GSGEKGERG	0.74	0	Sequence	0.002533	67.85	NA
	636	HLA-DQA10505-DQB10301	GPPGSGEKGERGAAG	3	GSGEKGERG	0.72	0	Sequence	0.003098	64.6	NA
	637	HLA-DQA10505-DQB10301	PPGSGEKGERGAAGE	5	EKGERGAAG	0.62	0	Sequence	0.002868	65.86	NA
	638	HLA-DQA10505-DQB10301	PGSGEKGERGAAGEP	4	EKGERGAAG	0.92	0	Sequence	0.006408	52.42	NA
	639	HLA-DQA10505-DQB10301	GSGEKGERGAAGEPG	6	ERGAAGEPG	0.69	0	Sequence	0.056249	17.3	NA
	640	HLA-DQA10505-DQB10301	SGEKGERGAAGEPGP	5	ERGAAGEPG	0.93	0	Sequence	0.170881	6.66	NA
	641	HLA-DQA10505-DQB10301	GEKGERGAAGEPGPH	4	ERGAAGEPG	0.9	0	Sequence	0.247822	4.36	NA
	642	HLA-DQA10505-DQB10301	EKGERGAAGEPGPHG	3	ERGAAGEPG	0.88	0	Sequence	0.308415	3.25	NA
	643	HLA-DQA10505-DQB10301	KGERGAAGEPGPHGP	2	ERGAAGEPG	0.65	0	Sequence	0.201789	5.59	NA
	644	HLA-DQA10505-DQB10301	GERGAAGEPGPHGPP	3	GAAGEPGPH	0.75	0	Sequence	0.163204	6.99	NA
	645	HLA-DQA10505-DQB10301	ERGAAGEPGPHGPPG	2	GAAGEPGPH	0.84	0	Sequence	0.046533	19.77	NA
	646	HLA-DQA10505-DQB10301	RGAAGEPGPHGPPGV	1	GAAGEPGPH	0.71	0	Sequence	0.007521	49.43	NA
	647	HLA-DQA10505-DQB10301	GAAGEPGPHGPPGVP	5	PGPHGPPGV	0.61	0	Sequence	0.002836	66.05	NA
	648	HLA-DQA10505-DQB10301	AAGEPGPHGPPGVPG	4	PGPHGPPGV	0.71	0	Sequence	0.005968	53.63	NA
	649	HLA-DQA10505-DQB10301	AGEPGPHGPPGVPGS	3	PGPHGPPGV	0.57	0	Sequence	0.010009	44.47	NA
	650	HLA-DQA10505-DQB10301	GEPGPHGPPGVPGSV	4	PHGPPGVPG	0.66	0	Sequence	0.007058	50.62	NA
	651	HLA-DQA10505-DQB10301	EPGPHGPPGVPGSVG	3	PHGPPGVPG	0.76	0	Sequence	0.009786	44.84	NA
	652	HLA-DQA10505-DQB10301	PGPHGPPGVPGSVGP	4	GPPGVPGSV	0.38	0	Sequence	0.005682	54.43	NA
	653	HLA-DQA10505-DQB10301	GPHGPPGVPGSVGPK	3	GPPGVPGSV	0.51	0	Sequence	0.008101	48.13	NA
	654	HLA-DQA10505-DQB10301	PHGPPGVPGSVGPKG	3	PPGVPGSVG	0.28	0	Sequence	0.005727	54.3	NA
	655	HLA-DQA10505-DQB10301	HGPPGVPGSVGPKGS	5	VPGSVGPKG	0.52	0	Sequence	0.017917	34.23	NA
	656	HLA-DQA10505-DQB10301	GPPGVPGSVGPKGSS	4	VPGSVGPKG	0.48	0	Sequence	0.042973	20.89	NA
	657	HLA-DQA10505-DQB10301	PPGVPGSVGPKGSSG	4	PGSVGPKGS	0.54	0	Sequence	0.077163	13.69	NA
	658	HLA-DQA10505-DQB10301	PGVPGSVGPKGSSGS	3	PGSVGPKGS	0.76	0	Sequence	0.066996	15.25	NA
	659	HLA-DQA10505-DQB10301	GVPGSVGPKGSSGSP	2	PGSVGPKGS	0.83	0	Sequence	0.017574	34.56	NA
	660	HLA-DQA10505-DQB10301	VPGSVGPKGSSGSPG	6	PKGSSGSPG	0.63	0	Sequence	0.021774	31.08	NA
	661	HLA-DQA10505-DQB10301	PGSVGPKGSSGSPGP	5	PKGSSGSPG	0.97	0	Sequence	0.105226	10.56	NA
	662	HLA-DQA10505-DQB10301	GSVGPKGSSGSPGPQ	4	PKGSSGSPG	1	0	Sequence	0.181855	6.24	NA
	663	HLA-DQA10505-DQB10301	SVGPKGSSGSPGPQG	3	PKGSSGSPG	0.98	0	Sequence	0.240595	4.52	NA
	664	HLA-DQA10505-DQB10301	VGPKGSSGSPGPQGP	2	PKGSSGSPG	0.87	0	Sequence	0.142754	7.97	NA
	665	HLA-DQA10505-DQB10301	GPKGSSGSPGPQGPP	1	PKGSSGSPG	0.59	0	Sequence	0.080239	13.27	NA
	666	HLA-DQA10505-DQB10301	PKGSSGSPGPQGPPG	2	GSSGSPGPQ	0.54	0	Sequence	0.01622	35.91	NA
	667	HLA-DQA10505-DQB10301	KGSSGSPGPQGPPGP	1	GSSGSPGPQ	0.45	0	Sequence	0.003181	64.21	NA
	668	HLA-DQA10505-DQB10301	GSSGSPGPQGPPGPV	1	SSGSPGPQG	0.35	0	Sequence	0.000324	90.75	NA
	669	HLA-DQA10505-DQB10301	SSGSPGPQGPPGPVG	4	PGPQGPPGP	0.26	0	Sequence	0.000425	88.8	NA
	670	HLA-DQA10505-DQB10301	SGSPGPQGPPGPVGL	5	PQGPPGPVG	0.47	0	Sequence	0.000694	84.36	NA
	671	HLA-DQA10505-DQB10301	GSPGPQGPPGPVGLQ	4	PQGPPGPVG	0.57	0	Sequence	0.001245	77.75	NA
	672	HLA-DQA10505-DQB10301	SPGPQGPPGPVGLQG	3	PQGPPGPVG	0.65	0	Sequence	0.001721	73.45	NA
	673	HLA-DQA10505-DQB10301	PGPQGPPGPVGLQGL	6	PGPVGLQGL	0.34	0	Sequence	0.001312	77.08	NA
	674	HLA-DQA10505-DQB10301	GPQGPPGPVGLQGLR	5	PGPVGLQGL	0.64	0	Sequence	0.00346	62.9	NA
	675	HLA-DQA10505-DQB10301	PQGPPGPVGLQGLRG	4	PGPVGLQGL	0.71	0	Sequence	0.007248	50.1	NA
	676	HLA-DQA10505-DQB10301	QGPPGPVGLQGLRGE	3	PGPVGLQGL	0.54	0	Sequence	0.015027	37.2	NA
	677	HLA-DQA10505-DQB10301	GPPGPVGLQGLRGEV	4	PVGLQGLRG	0.58	0	Sequence	0.01579	36.37	NA
	678	HLA-DQA10505-DQB10301	PPGPVGLQGLRGEVG	3	PVGLQGLRG	0.66	0	Sequence	0.022668	30.44	NA
	679	HLA-DQA10505-DQB10301	PGPVGLQGLRGEVGL	3	VGLQGLRGE	0.17	0	Sequence	0.013009	39.72	NA
	680	HLA-DQA10505-DQB10301	GPVGLQGLRGEVGLP	4	LQGLRGEVG	0.81	0	Sequence	0.012853	39.94	NA
	681	HLA-DQA10505-DQB10301	PVGLQGLRGEVGLPG	3	LQGLRGEVG	0.92	0	Sequence	0.018188	33.97	NA
	682	HLA-DQA10505-DQB10301	VGLQGLRGEVGLPGV	5	LRGEVGLPG	0.46	0	Sequence	0.006635	51.79	NA
	683	HLA-DQA10505-DQB10301	GLQGLRGEVGLPGVK	4	LRGEVGLPG	0.81	0	Sequence	0.012322	40.71	NA
	684	HLA-DQA10505-DQB10301	LQGLRGEVGLPGVKG	3	LRGEVGLPG	0.89	0	Sequence	0.019332	32.96	NA
	685	HLA-DQA10505-DQB10301	QGLRGEVGLPGVKGD	2	LRGEVGLPG	0.7	0	Sequence	0.010709	43.29	NA
	686	HLA-DQA10505-DQB10301	GLRGEVGLPGVKGDK	5	VGLPGVKGD	0.28	0	Sequence	0.008946	46.45	NA
	687	HLA-DQA10505-DQB10301	LRGEVGLPGVKGDKG	4	VGLPGVKGD	0.54	0	Sequence	0.014101	38.28	NA
	688	HLA-DQA10505-DQB10301	RGEVGLPGVKGDKGP	3	VGLPGVKGD	0.66	0	Sequence	0.023968	29.54	NA
	689	HLA-DQA10505-DQB10301	GEVGLPGVKGDKGPM	2	VGLPGVKGD	0.52	0	Sequence	0.007436	49.63	NA
	690	HLA-DQA10505-DQB10301	EVGLPGVKGDKGPMG	6	VKGDKGPMG	0.43	0	Sequence	0.008328	47.66	NA
	691	HLA-DQA10505-DQB10301	VGLPGVKGDKGPMGP	5	VKGDKGPMG	0.9	0	Sequence	0.021365	31.38	NA
	692	HLA-DQA10505-DQB10301	GLPGVKGDKGPMGPP	4	VKGDKGPMG	0.96	0	Sequence	0.041845	21.27	NA
	693	HLA-DQA10505-DQB10301	LPGVKGDKGPMGPPG	3	VKGDKGPMG	0.98	0	Sequence	0.057841	16.95	NA
	694	HLA-DQA10505-DQB10301	PGVKGDKGPMGPPGP	2	VKGDKGPMG	0.93	0	Sequence	0.036726	23.07	NA
	695	HLA-DQA10505-DQB10301	GVKGDKGPMGPPGPK	1	VKGDKGPMG	0.77	0	Sequence	0.006574	51.96	NA
	696	HLA-DQA10505-DQB10301	VKGDKGPMGPPGPKG	3	DKGPMGPPG	0.5	0	Sequence	0.00338	63.28	NA
	697	HLA-DQA10505-DQB10301	KGDKGPMGPPGPKGD	2	DKGPMGPPG	0.31	0	Sequence	0.0013	77.2	NA
	698	HLA-DQA10505-DQB10301	GDKGPMGPPGPKGDQ	4	PMGPPGPKG	0.59	0	Sequence	0.001074	79.48	NA
	699	HLA-DQA10505-DQB10301	DKGPMGPPGPKGDQG	3	PMGPPGPKG	0.67	0	Sequence	0.001812	72.76	NA
	700	HLA-DQA10505-DQB10301	KGPMGPPGPKGDQGE	3	MGPPGPKGD	0.5	0	Sequence	0.002324	69.1	NA
	701	HLA-DQA10505-DQB10301	GPMGPPGPKGDQGEK	2	MGPPGPKGD	0.41	0	Sequence	0.000645	85.02	NA
	702	HLA-DQA10505-DQB10301	PMGPPGPKGDQGEKG	6	PKGDQGEKG	0.84	0	Sequence	0.005468	55.02	NA
	703	HLA-DQA10505-DQB10301	MGPPGPKGDQGEKGP	5	PKGDQGEKG	0.99	0	Sequence	0.019857	32.54	NA
	704	HLA-DQA10505-DQB10301	GPPGPKGDQGEKGPR	4	PKGDQGEKG	1	0	Sequence	0.039685	21.99	NA
	705	HLA-DQA10505-DQB10301	PPGPKGDQGEKGPRG	3	PKGDQGEKG	1	0	Sequence	0.058784	16.77	NA
	706	HLA-DQA10505-DQB10301	PGPKGDQGEKGPRGL	2	PKGDQGEKG	0.96	0	Sequence	0.021325	31.41	NA
	707	HLA-DQA10505-DQB10301	GPKGDQGEKGPRGLT	1	PKGDQGEKG	0.78	0	Sequence	0.005115	56.29	NA
	708	HLA-DQA10505-DQB10301	PKGDQGEKGPRGLTG	3	DQGEKGPRG	0.62	0	Sequence	0.001227	77.93	NA
	709	HLA-DQA10505-DQB10301	KGDQGEKGPRGLTGE	5	EKGPRGLTG	0.51	0	Sequence	0.001167	78.54	NA
	710	HLA-DQA10505-DQB10301	GDQGEKGPRGLTGEP	4	EKGPRGLTG	0.89	0	Sequence	0.002148	70.19	NA
	711	HLA-DQA10505-DQB10301	DQGEKGPRGLTGEPG	6	PRGLTGEPG	0.61	0	Sequence	0.008156	48.01	NA
	712	HLA-DQA10505-DQB10301	QGEKGPRGLTGEPGM	5	PRGLTGEPG	0.89	0	Sequence	0.014858	37.39	NA
	713	HLA-DQA10505-DQB10301	GEKGPRGLTGEPGMR	4	PRGLTGEPG	0.93	0	Sequence	0.030477	25.77	NA
	714	HLA-DQA10505-DQB10301	EKGPRGLTGEPGMRG	3	PRGLTGEPG	0.93	0	Sequence	0.04612	19.88	NA
	715	HLA-DQA10505-DQB10301	KGPRGLTGEPGMRGL	2	PRGLTGEPG	0.85	0	Sequence	0.016927	35.2	NA
	716	HLA-DQA10505-DQB10301	GPRGLTGEPGMRGLP	1	PRGLTGEPG	0.46	0	Sequence	0.008222	47.87	NA
	717	HLA-DQA10505-DQB10301	PRGLTGEPGMRGLPG	3	LTGEPGMRG	0.79	0	Sequence	0.004945	56.9	NA
	718	HLA-DQA10505-DQB10301	RGLTGEPGMRGLPGA	2	LTGEPGMRG	0.74	0	Sequence	0.001194	78.27	NA
	719	HLA-DQA10505-DQB10301	GLTGEPGMRGLPGAV	6	GMRGLPGAV	0.84	0	Sequence	0.003783	61.39	NA
	720	HLA-DQA10505-DQB10301	LTGEPGMRGLPGAVG	5	GMRGLPGAV	0.86	0	Sequence	0.029612	26.2	NA
	721	HLA-DQA10505-DQB10301	TGEPGMRGLPGAVGE	4	GMRGLPGAV	0.83	0	Sequence	0.076195	13.82	NA
	722	HLA-DQA10505-DQB10301	GEPGMRGLPGAVGEP	3	GMRGLPGAV	0.85	0	Sequence	0.138088	8.23	NA
	723	HLA-DQA10505-DQB10301	EPGMRGLPGAVGEPG	2	GMRGLPGAV	0.59	0	Sequence	0.064039	15.77	NA
	724	HLA-DQA10505-DQB10301	PGMRGLPGAVGEPGA	5	LPGAVGEPG	0.35	0	Sequence	0.023032	30.19	NA
	725	HLA-DQA10505-DQB10301	GMRGLPGAVGEPGAK	4	LPGAVGEPG	0.55	0	Sequence	0.042397	21.08	NA
	726	HLA-DQA10505-DQB10301	MRGLPGAVGEPGAKG	3	LPGAVGEPG	0.58	0	Sequence	0.065708	15.47	NA
	727	HLA-DQA10505-DQB10301	RGLPGAVGEPGAKGA	3	PGAVGEPGA	0.53	0	Sequence	0.061775	16.18	NA
	728	HLA-DQA10505-DQB10301	GLPGAVGEPGAKGAM	2	PGAVGEPGA	0.5	0	Sequence	0.028352	26.85	NA
	729	HLA-DQA10505-DQB10301	LPGAVGEPGAKGAMG	1	PGAVGEPGA	0.29	0	Sequence	0.011227	42.41	NA
	730	HLA-DQA10505-DQB10301	PGAVGEPGAKGAMGP	3	VGEPGAKGA	0.48	0	Sequence	0.01417	38.19	NA
	731	HLA-DQA10505-DQB10301	GAVGEPGAKGAMGPA	4	EPGAKGAMG	0.62	0	Sequence	0.012883	39.9	NA
	732	HLA-DQA10505-DQB10301	AVGEPGAKGAMGPAG	6	AKGAMGPAG	0.43	0	Sequence	0.035154	23.67	NA
	733	HLA-DQA10505-DQB10301	VGEPGAKGAMGPAGP	5	AKGAMGPAG	0.76	0	Sequence	0.098772	11.14	NA
	734	HLA-DQA10505-DQB10301	GEPGAKGAMGPAGPD	4	AKGAMGPAG	0.82	0	Sequence	0.198229	5.7	NA
	735	HLA-DQA10505-DQB10301	EPGAKGAMGPAGPDG	3	AKGAMGPAG	0.96	0	Sequence	0.244064	4.44	NA
	736	HLA-DQA10505-DQB10301	PGAKGAMGPAGPDGH	2	AKGAMGPAG	0.86	0	Sequence	0.129353	8.75	NA
	737	HLA-DQA10505-DQB10301	GAKGAMGPAGPDGHQ	1	AKGAMGPAG	0.55	0	Sequence	0.051834	18.35	NA
	738	HLA-DQA10505-DQB10301	AKGAMGPAGPDGHQG	4	MGPAGPDGH	0.62	0	Sequence	0.025423	28.58	NA
	739	HLA-DQA10505-DQB10301	KGAMGPAGPDGHQGP	3	MGPAGPDGH	0.74	0	Sequence	0.039683	22	NA
	740	HLA-DQA10505-DQB10301	GAMGPAGPDGHQGPR	4	PAGPDGHQG	0.48	0	Sequence	0.020246	32.23	NA
	741	HLA-DQA10505-DQB10301	AMGPAGPDGHQGPRG	3	PAGPDGHQG	0.75	0	Sequence	0.019081	33.18	NA
	742	HLA-DQA10505-DQB10301	MGPAGPDGHQGPRGE	2	PAGPDGHQG	0.63	0	Sequence	0.007796	48.79	NA
	743	HLA-DQA10505-DQB10301	GPAGPDGHQGPRGEQ	4	PDGHQGPRG	0.69	0	Sequence	0.006123	53.21	NA
	744	HLA-DQA10505-DQB10301	PAGPDGHQGPRGEQG	3	PDGHQGPRG	0.78	0	Sequence	0.008875	46.58	NA
	745	HLA-DQA10505-DQB10301	AGPDGHQGPRGEQGL	5	HQGPRGEQG	0.27	0	Sequence	0.005391	55.3	NA
	746	HLA-DQA10505-DQB10301	GPDGHQGPRGEQGLT	4	HQGPRGEQG	0.56	0	Sequence	0.007164	50.33	NA
	747	HLA-DQA10505-DQB10301	PDGHQGPRGEQGLTG	3	HQGPRGEQG	0.5	0	Sequence	0.009721	44.95	NA
	748	HLA-DQA10505-DQB10301	DGHQGPRGEQGLTGM	2	HQGPRGEQG	0.23	0	Sequence	0.00708	50.56	NA
	749	HLA-DQA10505-DQB10301	GHQGPRGEQGLTGMP	4	PRGEQGLTG	0.9	0	Sequence	0.006212	52.96	NA
	750	HLA-DQA10505-DQB10301	HQGPRGEQGLTGMPG	3	PRGEQGLTG	0.9	0	Sequence	0.00948	45.41	NA
	751	HLA-DQA10505-DQB10301	QGPRGEQGLTGMPGI	2	PRGEQGLTG	0.76	0	Sequence	0.006435	52.34	NA
	752	HLA-DQA10505-DQB10301	GPRGEQGLTGMPGIR	4	EQGLTGMPG	0.57	0	Sequence	0.010254	44.07	NA
	753	HLA-DQA10505-DQB10301	PRGEQGLTGMPGIRG	3	EQGLTGMPG	0.68	0	Sequence	0.015911	36.24	NA
	754	HLA-DQA10505-DQB10301	RGEQGLTGMPGIRGP	2	EQGLTGMPG	0.26	0	Sequence	0.008573	47.16	NA
	755	HLA-DQA10505-DQB10301	GEQGLTGMPGIRGPP	4	LTGMPGIRG	0.66	0	Sequence	0.01002	44.45	NA
	756	HLA-DQA10505-DQB10301	EQGLTGMPGIRGPPG	3	LTGMPGIRG	0.94	0	Sequence	0.012118	41	NA
	757	HLA-DQA10505-DQB10301	QGLTGMPGIRGPPGP	2	LTGMPGIRG	0.75	0	Sequence	0.003368	63.33	NA
	758	HLA-DQA10505-DQB10301	GLTGMPGIRGPPGPS	4	MPGIRGPPG	0.26	0	Sequence	0.00078	83.22	NA
	759	HLA-DQA10505-DQB10301	LTGMPGIRGPPGPSG	5	GIRGPPGPS	0.55	0	Sequence	0.001085	79.36	NA
	760	HLA-DQA10505-DQB10301	TGMPGIRGPPGPSGD	4	GIRGPPGPS	0.61	0	Sequence	0.003341	63.46	NA
	761	HLA-DQA10505-DQB10301	GMPGIRGPPGPSGDP	3	GIRGPPGPS	0.63	0	Sequence	0.008201	47.92	NA
	762	HLA-DQA10505-DQB10301	MPGIRGPPGPSGDPG	3	IRGPPGPSG	0.6	0	Sequence	0.004733	57.66	NA
	763	HLA-DQA10505-DQB10301	PGIRGPPGPSGDPGK	2	IRGPPGPSG	0.61	0	Sequence	0.001898	72.1	NA
	764	HLA-DQA10505-DQB10301	GIRGPPGPSGDPGKP	1	IRGPPGPSG	0.52	0	Sequence	0.000497	87.56	NA
	765	HLA-DQA10505-DQB10301	IRGPPGPSGDPGKPG	6	PSGDPGKPG	0.6	0	Sequence	0.001542	74.82	NA
	766	HLA-DQA10505-DQB10301	RGPPGPSGDPGKPGL	5	PSGDPGKPG	0.81	0	Sequence	0.003627	62.12	NA
	767	HLA-DQA10505-DQB10301	GPPGPSGDPGKPGLT	4	PSGDPGKPG	0.65	0	Sequence	0.00591	53.79	NA
	768	HLA-DQA10505-DQB10301	PPGPSGDPGKPGLTG	3	PSGDPGKPG	0.47	0	Sequence	0.011869	41.39	NA
	769	HLA-DQA10505-DQB10301	PGPSGDPGKPGLTGP	4	GDPGKPGLT	0.81	0	Sequence	0.020581	31.97	NA
	770	HLA-DQA10505-DQB10301	GPSGDPGKPGLTGPQ	3	GDPGKPGLT	0.9	0	Sequence	0.033679	24.29	NA
	771	HLA-DQA10505-DQB10301	PSGDPGKPGLTGPQG	2	GDPGKPGLT	0.82	0	Sequence	0.009682	45.01	NA
	772	HLA-DQA10505-DQB10301	SGDPGKPGLTGPQGP	4	GKPGLTGPQ	0.44	0	Sequence	0.003675	61.9	NA
	773	HLA-DQA10505-DQB10301	GDPGKPGLTGPQGPQ	5	PGLTGPQGP	0.48	0	Sequence	0.005087	56.39	NA
	774	HLA-DQA10505-DQB10301	DPGKPGLTGPQGPQG	4	PGLTGPQGP	0.67	0	Sequence	0.005453	55.08	NA
	775	HLA-DQA10505-DQB10301	PGKPGLTGPQGPQGL	3	PGLTGPQGP	0.77	0	Sequence	0.004796	57.43	NA
	776	HLA-DQA10505-DQB10301	GKPGLTGPQGPQGLP	2	PGLTGPQGP	0.51	0	Sequence	0.002152	70.16	NA
	777	HLA-DQA10505-DQB10301	KPGLTGPQGPQGLPG	3	LTGPQGPQG	0.44	0	Sequence	0.002115	70.44	NA
	778	HLA-DQA10505-DQB10301	PGLTGPQGPQGLPGT	5	PQGPQGLPG	0.59	0	Sequence	0.003376	63.3	NA
	779	HLA-DQA10505-DQB10301	GLTGPQGPQGLPGTP	4	PQGPQGLPG	0.84	0	Sequence	0.008575	47.16	NA
	780	HLA-DQA10505-DQB10301	LTGPQGPQGLPGTPG	3	PQGPQGLPG	0.85	0	Sequence	0.014558	37.73	NA
	781	HLA-DQA10505-DQB10301	TGPQGPQGLPGTPGR	2	PQGPQGLPG	0.57	0	Sequence	0.010333	43.93	NA
	782	HLA-DQA10505-DQB10301	GPQGPQGLPGTPGRP	4	PQGLPGTPG	0.65	0	Sequence	0.010015	44.46	NA
	783	HLA-DQA10505-DQB10301	PQGPQGLPGTPGRPG	3	PQGLPGTPG	0.74	0	Sequence	0.014146	38.22	NA
	784	HLA-DQA10505-DQB10301	QGPQGLPGTPGRPGI	2	PQGLPGTPG	0.53	0	Sequence	0.004535	58.37	NA
	785	HLA-DQA10505-DQB10301	GPQGLPGTPGRPGIK	3	GLPGTPGRP	0.58	0	Sequence	0.004497	58.51	NA
	786	HLA-DQA10505-DQB10301	PQGLPGTPGRPGIKG	3	LPGTPGRPG	0.38	0	Sequence	0.001941	71.77	NA
	787	HLA-DQA10505-DQB10301	QGLPGTPGRPGIKGE	4	GTPGRPGIK	0.42	0	Sequence	0.001149	78.72	NA
	788	HLA-DQA10505-DQB10301	GLPGTPGRPGIKGEP	3	GTPGRPGIK	0.64	0	Sequence	0.002561	67.69	NA
	789	HLA-DQA10505-DQB10301	LPGTPGRPGIKGEPG	4	PGRPGIKGE	0.4	0	Sequence	0.001513	75.05	NA
	790	HLA-DQA10505-DQB10301	PGTPGRPGIKGEPGA	3	PGRPGIKGE	0.52	0	Sequence	0.001627	74.17	NA
	791	HLA-DQA10505-DQB10301	GTPGRPGIKGEPGAP	4	RPGIKGEPG	0.37	0	Sequence	0.000883	81.85	NA
	792	HLA-DQA10505-DQB10301	TPGRPGIKGEPGAPG	6	IKGEPGAPG	0.72	0	Sequence	0.006252	52.85	NA
	793	HLA-DQA10505-DQB10301	PGRPGIKGEPGAPGK	5	IKGEPGAPG	0.86	0	Sequence	0.036013	23.34	NA
	794	HLA-DQA10505-DQB10301	GRPGIKGEPGAPGKI	4	IKGEPGAPG	0.8	0	Sequence	0.052608	18.15	NA
	795	HLA-DQA10505-DQB10301	RPGIKGEPGAPGKIV	3	IKGEPGAPG	0.78	0	Sequence	0.063237	15.91	NA
	796	HLA-DQA10505-DQB10301	PGIKGEPGAPGKIVT	2	IKGEPGAPG	0.47	0	Sequence	0.034834	23.8	NA
	797	HLA-DQA10505-DQB10301	GIKGEPGAPGKIVTS	3	GEPGAPGKI	0.68	0	Sequence	0.04066	21.67	NA
	798	HLA-DQA10505-DQB10301	IKGEPGAPGKIVTSE	5	GAPGKIVTS	0.83	0	Sequence	0.056992	17.13	NA
	799	HLA-DQA10505-DQB10301	KGEPGAPGKIVTSEG	4	GAPGKIVTS	0.97	0	Sequence	0.103099	10.74	NA
	800	HLA-DQA10505-DQB10301	GEPGAPGKIVTSEGS	3	GAPGKIVTS	0.94	0	Sequence	0.14153	8.03	NA
	801	HLA-DQA10505-DQB10301	EPGAPGKIVTSEGSS	2	GAPGKIVTS	0.78	0	Sequence	0.064142	15.75	NA
	802	HLA-DQA10505-DQB10301	PGAPGKIVTSEGSSM	6	IVTSEGSSM	0.4	0	Sequence	0.044523	20.38	NA
	803	HLA-DQA10505-DQB10301	GAPGKIVTSEGSSML	5	IVTSEGSSM	0.77	0	Sequence	0.045395	20.1	NA
	804	HLA-DQA10505-DQB10301	APGKIVTSEGSSMLT	4	IVTSEGSSM	0.83	0	Sequence	0.061877	16.16	NA
	805	HLA-DQA10505-DQB10301	PGKIVTSEGSSMLTV	3	IVTSEGSSM	0.8	0	Sequence	0.065042	15.59	NA
	806	HLA-DQA10505-DQB10301	GKIVTSEGSSMLTVP	3	VTSEGSSML	0.34	0	Sequence	0.039001	22.24	NA
	807	HLA-DQA10505-DQB10301	KIVTSEGSSMLTVPG	3	TSEGSSMLT	0.55	0	Sequence	0.027386	27.39	NA
	808	HLA-DQA10505-DQB10301	IVTSEGSSMLTVPGP	3	SEGSSMLTV	0.47	0	Sequence	0.027178	27.51	NA
	809	HLA-DQA10505-DQB10301	VTSEGSSMLTVPGPP	2	SEGSSMLTV	0.31	0	Sequence	0.017212	34.92	NA
	810	HLA-DQA10505-DQB10301	TSEGSSMLTVPGPPG	3	GSSMLTVPG	0.56	0	Sequence	0.011489	41.97	NA
	811	HLA-DQA10505-DQB10301	SEGSSMLTVPGPPGP	2	GSSMLTVPG	0.32	0	Sequence	0.004735	57.65	NA
	812	HLA-DQA10505-DQB10301	EGSSMLTVPGPPGPP	4	MLTVPGPPG	0.54	0	Sequence	0.006591	51.91	NA
	813	HLA-DQA10505-DQB10301	GSSMLTVPGPPGPPG	3	MLTVPGPPG	0.75	0	Sequence	0.007919	48.52	NA
	814	HLA-DQA10505-DQB10301	SSMLTVPGPPGPPGA	2	MLTVPGPPG	0.41	0	Sequence	0.003661	61.96	NA
	815	HLA-DQA10505-DQB10301	SMLTVPGPPGPPGAM	3	TVPGPPGPP	0.51	0	Sequence	0.002048	70.95	NA
	816	HLA-DQA10505-DQB10301	MLTVPGPPGPPGAMG	2	TVPGPPGPP	0.36	0	Sequence	0.000611	85.6	NA
	817	HLA-DQA10505-DQB10301	LTVPGPPGPPGAMGP	3	PGPPGPPGA	0.56	0	Sequence	0.000614	85.55	NA
	818	HLA-DQA10505-DQB10301	TVPGPPGPPGAMGPP	2	PGPPGPPGA	0.34	0	Sequence	0.000548	86.68	NA
	819	HLA-DQA10505-DQB10301	VPGPPGPPGAMGPPG	6	PPGAMGPPG	0.32	0	Sequence	0.00137	76.49	NA
	820	HLA-DQA10505-DQB10301	PGPPGPPGAMGPPGP	5	PPGAMGPPG	0.57	0	Sequence	0.006581	51.94	NA
	821	HLA-DQA10505-DQB10301	GPPGPPGAMGPPGPP	4	PPGAMGPPG	0.62	0	Sequence	0.013771	38.69	NA
	822	HLA-DQA10505-DQB10301	PPGPPGAMGPPGPPG	3	PPGAMGPPG	0.59	0	Sequence	0.021142	31.55	NA
	823	HLA-DQA10505-DQB10301	PGPPGAMGPPGPPGA	3	PGAMGPPGP	0.49	0	Sequence	0.013278	39.34	NA
	824	HLA-DQA10505-DQB10301	GPPGAMGPPGPPGAP	2	PGAMGPPGP	0.35	0	Sequence	0.004853	57.23	NA
	825	HLA-DQA10505-DQB10301	PPGAMGPPGPPGAPG	4	MGPPGPPGA	0.29	0	Sequence	0.003041	64.86	NA
	826	HLA-DQA10505-DQB10301	PGAMGPPGPPGAPGP	3	MGPPGPPGA	0.63	0	Sequence	0.003497	62.73	NA
	827	HLA-DQA10505-DQB10301	GAMGPPGPPGAPGPA	2	MGPPGPPGA	0.44	0	Sequence	0.001106	79.15	NA
	828	HLA-DQA10505-DQB10301	AMGPPGPPGAPGPAG	5	GPPGAPGPA	0.57	0	Sequence	0.001611	74.29	NA
	829	HLA-DQA10505-DQB10301	MGPPGPPGAPGPAGP	4	GPPGAPGPA	0.47	0	Sequence	0.00738	49.77	NA
	830	HLA-DQA10505-DQB10301	GPPGPPGAPGPAGPA	3	GPPGAPGPA	0.27	0	Sequence	0.016724	35.41	NA
	831	HLA-DQA10505-DQB10301	PPGPPGAPGPAGPAG	5	GAPGPAGPA	0.51	0	Sequence	0.032228	24.94	NA
	832	HLA-DQA10505-DQB10301	PGPPGAPGPAGPAGL	4	GAPGPAGPA	0.43	0	Sequence	0.041128	21.51	NA
	833	HLA-DQA10505-DQB10301	GPPGAPGPAGPAGLP	5	PGPAGPAGL	0.56	0	Sequence	0.089866	12.09	NA
	834	HLA-DQA10505-DQB10301	PPGAPGPAGPAGLPG	4	PGPAGPAGL	0.83	0	Sequence	0.102613	10.78	NA
	835	HLA-DQA10505-DQB10301	PGAPGPAGPAGLPGH	3	PGPAGPAGL	0.92	0	Sequence	0.130109	8.7	NA
	836	HLA-DQA10505-DQB10301	GAPGPAGPAGLPGHQ	2	PGPAGPAGL	0.75	0	Sequence	0.072324	14.4	NA
	837	HLA-DQA10505-DQB10301	APGPAGPAGLPGHQE	3	PAGPAGLPG	0.4	0	Sequence	0.041751	21.3	NA
	838	HLA-DQA10505-DQB10301	PGPAGPAGLPGHQEV	2	PAGPAGLPG	0.5	0	Sequence	0.014441	37.87	NA
	839	HLA-DQA10505-DQB10301	GPAGPAGLPGHQEVL	4	PAGLPGHQE	0.31	0	Sequence	0.006505	52.15	NA
	840	HLA-DQA10505-DQB10301	PAGPAGLPGHQEVLN	3	PAGLPGHQE	0.66	0	Sequence	0.006401	52.44	NA
	841	HLA-DQA10505-DQB10301	AGPAGLPGHQEVLNL	2	PAGLPGHQE	0.41	0	Sequence	0.003117	64.51	NA
	842	HLA-DQA10505-DQB10301	GPAGLPGHQEVLNLQ	5	PGHQEVLNL	0.62	0	Sequence	0.004783	57.48	NA
	843	HLA-DQA10505-DQB10301	PAGLPGHQEVLNLQG	4	PGHQEVLNL	0.76	0	Sequence	0.010585	43.5	NA
	844	HLA-DQA10505-DQB10301	AGLPGHQEVLNLQGP	3	PGHQEVLNL	0.88	0	Sequence	0.022493	30.57	NA
	845	HLA-DQA10505-DQB10301	GLPGHQEVLNLQGPP	2	PGHQEVLNL	0.67	0	Sequence	0.010093	44.33	NA
	846	HLA-DQA10505-DQB10301	LPGHQEVLNLQGPPG	1	PGHQEVLNL	0.45	0	Sequence	0.002794	66.3	NA
	847	HLA-DQA10505-DQB10301	PGHQEVLNLQGPPGP	5	VLNLQGPPG	0.31	0	Sequence	0.001848	72.48	NA
	848	HLA-DQA10505-DQB10301	GHQEVLNLQGPPGPP	4	VLNLQGPPG	0.6	0	Sequence	0.003286	63.72	NA
	849	HLA-DQA10505-DQB10301	HQEVLNLQGPPGPPG	3	VLNLQGPPG	0.64	0	Sequence	0.005998	53.55	NA
	850	HLA-DQA10505-DQB10301	QEVLNLQGPPGPPGP	3	LNLQGPPGP	0.4	0	Sequence	0.004383	58.92	NA
	851	HLA-DQA10505-DQB10301	EVLNLQGPPGPPGPR	2	LNLQGPPGP	0.27	0	Sequence	0.001791	72.92	NA
	852	HLA-DQA10505-DQB10301	VLNLQGPPGPPGPRG	3	LQGPPGPPG	0.51	0	Sequence	0.000797	82.99	NA
	853	HLA-DQA10505-DQB10301	LNLQGPPGPPGPRGP	2	LQGPPGPPG	0.51	0	Sequence	0.000248	92.58	NA
	854	HLA-DQA10505-DQB10301	NLQGPPGPPGPRGPP	5	PGPPGPRGP	0.44	0	Sequence	0.000204	93.65	NA
	855	HLA-DQA10505-DQB10301	LQGPPGPPGPRGPPG	4	PGPPGPRGP	0.74	0	Sequence	0.000448	88.4	NA
	856	HLA-DQA10505-DQB10301	QGPPGPPGPRGPPGP	3	PGPPGPRGP	0.86	0	Sequence	0.001138	78.83	NA
	857	HLA-DQA10505-DQB10301	GPPGPPGPRGPPGPS	2	PGPPGPRGP	0.53	0	Sequence	0.000315	90.97	NA
	858	HLA-DQA10505-DQB10301	PPGPPGPRGPPGPSI	6	PRGPPGPSI	0.33	0	Sequence	0.00023	93.02	NA
	859	HLA-DQA10505-DQB10301	PGPPGPRGPPGPSIP	5	PRGPPGPSI	0.61	0	Sequence	0.000643	85.05	NA
	860	HLA-DQA10505-DQB10301	GPPGPRGPPGPSIPG	4	PRGPPGPSI	0.69	0	Sequence	0.001239	77.81	NA
	861	HLA-DQA10505-DQB10301	PPGPRGPPGPSIPGP	3	PRGPPGPSI	0.84	0	Sequence	0.001867	72.34	NA
	862	HLA-DQA10505-DQB10301	PGPRGPPGPSIPGPP	6	PGPSIPGPP	0.74	0	Sequence	0.007899	48.57	NA
	863	HLA-DQA10505-DQB10301	GPRGPPGPSIPGPPG	5	PGPSIPGPP	0.98	0	Sequence	0.040118	21.85	NA
	864	HLA-DQA10505-DQB10301	PRGPPGPSIPGPPGP	4	PGPSIPGPP	0.99	0	Sequence	0.081924	13.04	NA
	865	HLA-DQA10505-DQB10301	RGPPGPSIPGPPGPR	3	PGPSIPGPP	1	0	Sequence	0.124838	9.05	NA
	866	HLA-DQA10505-DQB10301	GPPGPSIPGPPGPRG	2	PGPSIPGPP	1	0	Sequence	0.071399	14.54	NA
	867	HLA-DQA10505-DQB10301	PPGPSIPGPPGPRGP	1	PGPSIPGPP	0.89	0	Sequence	0.022388	30.64	NA
	868	HLA-DQA10505-DQB10301	PGPSIPGPPGPRGPP	3	SIPGPPGPR	0.46	0	Sequence	0.003261	63.84	NA
	869	HLA-DQA10505-DQB10301	GPSIPGPPGPRGPPG	2	SIPGPPGPR	0.3	0	Sequence	0.001012	80.13	NA
	870	HLA-DQA10505-DQB10301	PSIPGPPGPRGPPGE	3	PGPPGPRGP	0.57	0	Sequence	0.000719	84.03	NA
	871	HLA-DQA10505-DQB10301	SIPGPPGPRGPPGEG	2	PGPPGPRGP	0.48	0	Sequence	0.000181	94.2	NA
	872	HLA-DQA10505-DQB10301	IPGPPGPRGPPGEGL	6	PRGPPGEGL	0.46	0	Sequence	0.000237	92.85	NA
	873	HLA-DQA10505-DQB10301	PGPPGPRGPPGEGLP	5	PRGPPGEGL	0.71	0	Sequence	0.001582	74.51	NA
	874	HLA-DQA10505-DQB10301	GPPGPRGPPGEGLPG	4	PRGPPGEGL	0.8	0	Sequence	0.002613	67.38	NA
	875	HLA-DQA10505-DQB10301	PPGPRGPPGEGLPGP	3	PRGPPGEGL	0.85	0	Sequence	0.004088	59.97	NA
	876	HLA-DQA10505-DQB10301	PGPRGPPGEGLPGPP	6	PGEGLPGPP	0.67	0	Sequence	0.009504	45.37	NA
	877	HLA-DQA10505-DQB10301	GPRGPPGEGLPGPPG	5	PGEGLPGPP	0.94	0	Sequence	0.052524	18.17	NA
	878	HLA-DQA10505-DQB10301	PRGPPGEGLPGPPGP	4	PGEGLPGPP	0.98	0	Sequence	0.107746	10.34	NA
	879	HLA-DQA10505-DQB10301	RGPPGEGLPGPPGPP	3	PGEGLPGPP	0.99	0	Sequence	0.172074	6.61	NA
	880	HLA-DQA10505-DQB10301	GPPGEGLPGPPGPPG	2	PGEGLPGPP	0.98	0	Sequence	0.095448	11.49	NA
	881	HLA-DQA10505-DQB10301	PPGEGLPGPPGPPGS	1	PGEGLPGPP	0.9	0	Sequence	0.026093	28.16	NA
	882	HLA-DQA10505-DQB10301	PGEGLPGPPGPPGSF	5	PGPPGPPGS	0.19	0	Sequence	0.000893	81.72	NA
	883	HLA-DQA10505-DQB10301	GEGLPGPPGPPGSFL	4	PGPPGPPGS	0.51	0	Sequence	0.000724	83.96	NA
	884	HLA-DQA10505-DQB10301	EGLPGPPGPPGSFLS	3	PGPPGPPGS	0.53	0	Sequence	0.000935	81.16	NA
	885	HLA-DQA10505-DQB10301	GLPGPPGPPGSFLSN	5	PGPPGSFLS	0.67	0	Sequence	0.001703	73.59	NA
	886	HLA-DQA10505-DQB10301	LPGPPGPPGSFLSNS	4	PGPPGSFLS	0.52	0	Sequence	0.003566	62.41	NA
	887	HLA-DQA10505-DQB10301	PGPPGPPGSFLSNSE	5	PPGSFLSNS	0.51	0	Sequence	0.019486	32.84	NA
	888	HLA-DQA10505-DQB10301	GPPGPPGSFLSNSET	4	PPGSFLSNS	0.59	0	Sequence	0.040207	21.82	NA
	889	HLA-DQA10505-DQB10301	PPGPPGSFLSNSETF	3	PPGSFLSNS	0.54	0	Sequence	0.043542	20.7	NA
	890	HLA-DQA10505-DQB10301	PGPPGSFLSNSETFL	3	PGSFLSNSE	0.44	0	Sequence	0.030756	25.64	NA
	891	HLA-DQA10505-DQB10301	GPPGSFLSNSETFLS	5	FLSNSETFL	0.47	0	Sequence	0.018248	33.91	NA
	892	HLA-DQA10505-DQB10301	PPGSFLSNSETFLSG	4	FLSNSETFL	0.46	0	Sequence	0.036808	23.03	NA
	893	HLA-DQA10505-DQB10301	PGSFLSNSETFLSGP	3	FLSNSETFL	0.37	0	Sequence	0.076328	13.81	NA
	894	HLA-DQA10505-DQB10301	GSFLSNSETFLSGPP	3	LSNSETFLS	0.87	0	Sequence	0.084162	12.77	NA
	895	HLA-DQA10505-DQB10301	SFLSNSETFLSGPPG	2	LSNSETFLS	0.9	0	Sequence	0.02589	28.29	NA
	896	HLA-DQA10505-DQB10301	FLSNSETFLSGPPGP	1	LSNSETFLS	0.82	0	Sequence	0.004371	58.96	NA
	897	HLA-DQA10505-DQB10301	LSNSETFLSGPPGPP	6	FLSGPPGPP	0.7	0	Sequence	0.009839	44.75	NA
	898	HLA-DQA10505-DQB10301	SNSETFLSGPPGPPG	5	FLSGPPGPP	0.84	0	Sequence	0.024305	29.31	NA
	899	HLA-DQA10505-DQB10301	NSETFLSGPPGPPGP	4	FLSGPPGPP	0.94	0	Sequence	0.053183	18	NA
	900	HLA-DQA10505-DQB10301	SETFLSGPPGPPGPP	3	FLSGPPGPP	0.94	0	Sequence	0.086302	12.52	NA
	901	HLA-DQA10505-DQB10301	ETFLSGPPGPPGPPG	2	FLSGPPGPP	0.93	0	Sequence	0.032084	25.01	NA
	902	HLA-DQA10505-DQB10301	TFLSGPPGPPGPPGP	1	FLSGPPGPP	0.91	0	Sequence	0.004988	56.74	NA
	903	HLA-DQA10505-DQB10301	FLSGPPGPPGPPGPK	0	FLSGPPGPP	0.42	0	Sequence	0.00024	92.78	NA
	904	HLA-DQA10505-DQB10301	LSGPPGPPGPPGPKG	4	PGPPGPPGP	0.58	0	Sequence	0.000193	93.91	NA
	905	HLA-DQA10505-DQB10301	SGPPGPPGPPGPKGD	3	PGPPGPPGP	0.56	0	Sequence	0.000334	90.51	NA
	906	HLA-DQA10505-DQB10301	GPPGPPGPPGPKGDQ	5	PGPPGPKGD	0.51	0	Sequence	0.000398	89.26	NA
	907	HLA-DQA10505-DQB10301	PPGPPGPPGPKGDQG	4	PGPPGPKGD	0.73	0	Sequence	0.000974	80.64	NA
	908	HLA-DQA10505-DQB10301	PGPPGPPGPKGDQGP	3	PGPPGPKGD	0.78	0	Sequence	0.002494	68.09	NA
	909	HLA-DQA10505-DQB10301	GPPGPPGPKGDQGPP	2	PGPPGPKGD	0.56	0	Sequence	0.000575	86.22	NA
	910	HLA-DQA10505-DQB10301	PPGPPGPKGDQGPPG	6	PKGDQGPPG	0.72	0	Sequence	0.003883	60.93	NA
	911	HLA-DQA10505-DQB10301	PGPPGPKGDQGPPGP	5	PKGDQGPPG	0.94	0	Sequence	0.020086	32.36	NA
	912	HLA-DQA10505-DQB10301	GPPGPKGDQGPPGPR	4	PKGDQGPPG	0.97	0	Sequence	0.033218	24.49	NA
	913	HLA-DQA10505-DQB10301	PPGPKGDQGPPGPRG	3	PKGDQGPPG	0.98	0	Sequence	0.044067	20.53	NA
	914	HLA-DQA10505-DQB10301	PGPKGDQGPPGPRGH	2	PKGDQGPPG	0.88	0	Sequence	0.018279	33.89	NA
	915	HLA-DQA10505-DQB10301	GPKGDQGPPGPRGHQ	1	PKGDQGPPG	0.76	0	Sequence	0.004018	60.29	NA
	916	HLA-DQA10505-DQB10301	PKGDQGPPGPRGHQG	3	DQGPPGPRG	0.39	0	Sequence	0.00084	82.42	NA
	917	HLA-DQA10505-DQB10301	KGDQGPPGPRGHQGE	5	PPGPRGHQG	0.42	0	Sequence	0.000339	90.39	NA
	918	HLA-DQA10505-DQB10301	GDQGPPGPRGHQGEQ	4	PPGPRGHQG	0.76	0	Sequence	0.000429	88.73	NA
	919	HLA-DQA10505-DQB10301	DQGPPGPRGHQGEQG	6	PRGHQGEQG	0.68	0	Sequence	0.004284	59.27	NA
	920	HLA-DQA10505-DQB10301	QGPPGPRGHQGEQGL	5	PRGHQGEQG	0.87	0	Sequence	0.011106	42.62	NA
	921	HLA-DQA10505-DQB10301	GPPGPRGHQGEQGLP	4	PRGHQGEQG	0.98	0	Sequence	0.024476	29.19	NA
	922	HLA-DQA10505-DQB10301	PPGPRGHQGEQGLPG	3	PRGHQGEQG	0.92	0	Sequence	0.035223	23.65	NA
	923	HLA-DQA10505-DQB10301	PGPRGHQGEQGLPGF	2	PRGHQGEQG	0.64	0	Sequence	0.01482	37.43	NA
	924	HLA-DQA10505-DQB10301	GPRGHQGEQGLPGFS	4	HQGEQGLPG	0.45	0	Sequence	0.006536	52.06	NA
	925	HLA-DQA10505-DQB10301	PRGHQGEQGLPGFST	5	GEQGLPGFS	0.53	0	Sequence	0.01071	43.29	NA
	926	HLA-DQA10505-DQB10301	RGHQGEQGLPGFSTS	4	GEQGLPGFS	0.82	0	Sequence	0.017145	34.98	NA
	927	HLA-DQA10505-DQB10301	GHQGEQGLPGFSTSG	3	GEQGLPGFS	0.92	0	Sequence	0.028711	26.66	NA
	928	HLA-DQA10505-DQB10301	HQGEQGLPGFSTSGS	2	GEQGLPGFS	0.73	0	Sequence	0.00993	44.6	NA
	929	HLA-DQA10505-DQB10301	QGEQGLPGFSTSGSS	6	PGFSTSGSS	0.56	0	Sequence	0.008645	47.02	NA
	930	HLA-DQA10505-DQB10301	GEQGLPGFSTSGSSS	5	PGFSTSGSS	0.82	0	Sequence	0.043264	20.79	NA
	931	HLA-DQA10505-DQB10301	EQGLPGFSTSGSSSF	4	PGFSTSGSS	0.81	0	Sequence	0.061916	16.15	NA
	932	HLA-DQA10505-DQB10301	QGLPGFSTSGSSSFG	3	PGFSTSGSS	0.73	0	Sequence	0.100656	10.95	NA
	933	HLA-DQA10505-DQB10301	GLPGFSTSGSSSFGL	2	PGFSTSGSS	0.61	0	Sequence	0.049739	18.89	NA
	934	HLA-DQA10505-DQB10301	LPGFSTSGSSSFGLN	3	FSTSGSSSF	0.6	0	Sequence	0.036365	23.2	NA
	935	HLA-DQA10505-DQB10301	PGFSTSGSSSFGLNL	2	FSTSGSSSF	0.62	0	Sequence	0.018668	33.54	NA
	936	HLA-DQA10505-DQB10301	GFSTSGSSSFGLNLQ	3	TSGSSSFGL	0.47	0	Sequence	0.006352	52.57	NA
	937	HLA-DQA10505-DQB10301	FSTSGSSSFGLNLQG	4	GSSSFGLNL	0.27	0	Sequence	0.003649	62.02	NA
	938	HLA-DQA10505-DQB10301	STSGSSSFGLNLQGP	3	GSSSFGLNL	0.4	0	Sequence	0.004979	56.78	NA
	939	HLA-DQA10505-DQB10301	TSGSSSFGLNLQGPP	3	SSSFGLNLQ	0.3	0	Sequence	0.00609	53.3	NA
	940	HLA-DQA10505-DQB10301	SGSSSFGLNLQGPPG	3	SSFGLNLQG	0.56	0	Sequence	0.003941	60.65	NA
	941	HLA-DQA10505-DQB10301	GSSSFGLNLQGPPGP	3	SFGLNLQGP	0.26	0	Sequence	0.002129	70.34	NA
	942	HLA-DQA10505-DQB10301	SSSFGLNLQGPPGPP	3	FGLNLQGPP	0.48	0	Sequence	0.001995	71.36	NA
	943	HLA-DQA10505-DQB10301	SSFGLNLQGPPGPPG	4	LNLQGPPGP	0.37	0	Sequence	0.00152	74.98	NA
	944	HLA-DQA10505-DQB10301	SFGLNLQGPPGPPGP	3	LNLQGPPGP	0.52	0	Sequence	0.002299	69.25	NA
	945	HLA-DQA10505-DQB10301	FGLNLQGPPGPPGPQ	2	LNLQGPPGP	0.29	0	Sequence	0.001219	78.01	NA
	946	HLA-DQA10505-DQB10301	GLNLQGPPGPPGPQG	3	LQGPPGPPG	0.54	0	Sequence	0.000881	81.88	NA
	947	HLA-DQA10505-DQB10301	LNLQGPPGPPGPQGP	2	LQGPPGPPG	0.45	0	Sequence	0.000289	91.59	NA
	948	HLA-DQA10505-DQB10301	NLQGPPGPPGPQGPK	5	PGPPGPQGP	0.52	0	Sequence	0.00042	88.88	NA
	949	HLA-DQA10505-DQB10301	LQGPPGPPGPQGPKG	4	PGPPGPQGP	0.76	0	Sequence	0.000869	82.03	NA
	950	HLA-DQA10505-DQB10301	QGPPGPPGPQGPKGD	3	PGPPGPQGP	0.72	0	Sequence	0.002151	70.17	NA
	951	HLA-DQA10505-DQB10301	GPPGPPGPQGPKGDK	5	PGPQGPKGD	0.5	0	Sequence	0.001343	76.76	NA
	952	HLA-DQA10505-DQB10301	PPGPPGPQGPKGDKG	4	PGPQGPKGD	0.55	0	Sequence	0.002122	70.39	NA
	953	HLA-DQA10505-DQB10301	PGPPGPQGPKGDKGD	5	PQGPKGDKG	0.53	0	Sequence	0.008455	47.4	NA
	954	HLA-DQA10505-DQB10301	GPPGPQGPKGDKGDP	4	PQGPKGDKG	0.8	0	Sequence	0.017307	34.82	NA
	955	HLA-DQA10505-DQB10301	PPGPQGPKGDKGDPG	3	PQGPKGDKG	0.72	0	Sequence	0.02964	26.18	NA
	956	HLA-DQA10505-DQB10301	PGPQGPKGDKGDPGV	5	PKGDKGDPG	0.68	0	Sequence	0.017733	34.41	NA
	957	HLA-DQA10505-DQB10301	GPQGPKGDKGDPGVP	4	PKGDKGDPG	0.94	0	Sequence	0.033463	24.38	NA
	958	HLA-DQA10505-DQB10301	PQGPKGDKGDPGVPG	3	PKGDKGDPG	0.98	0	Sequence	0.048323	19.27	NA
	959	HLA-DQA10505-DQB10301	QGPKGDKGDPGVPGA	2	PKGDKGDPG	0.8	0	Sequence	0.02152	31.27	NA
	960	HLA-DQA10505-DQB10301	GPKGDKGDPGVPGAL	1	PKGDKGDPG	0.38	0	Sequence	0.008429	47.45	NA
	961	HLA-DQA10505-DQB10301	PKGDKGDPGVPGALG	5	GDPGVPGAL	0.56	0	Sequence	0.012856	39.94	NA
	962	HLA-DQA10505-DQB10301	KGDKGDPGVPGALGI	4	GDPGVPGAL	0.69	0	Sequence	0.01178	41.52	NA
	963	HLA-DQA10505-DQB10301	GDKGDPGVPGALGIP	3	GDPGVPGAL	0.72	0	Sequence	0.020178	32.29	NA
	964	HLA-DQA10505-DQB10301	DKGDPGVPGALGIPS	6	VPGALGIPS	0.49	0	Sequence	0.029771	26.12	NA
	965	HLA-DQA10505-DQB10301	KGDPGVPGALGIPSG	5	VPGALGIPS	0.81	0	Sequence	0.090509	12.01	NA
	966	HLA-DQA10505-DQB10301	GDPGVPGALGIPSGP	4	VPGALGIPS	0.87	0	Sequence	0.168148	6.78	NA
	967	HLA-DQA10505-DQB10301	DPGVPGALGIPSGPS	3	VPGALGIPS	0.85	0	Sequence	0.210479	5.34	NA
	968	HLA-DQA10505-DQB10301	PGVPGALGIPSGPSE	2	VPGALGIPS	0.6	0	Sequence	0.113689	9.84	NA
	969	HLA-DQA10505-DQB10301	GVPGALGIPSGPSEG	2	PGALGIPSG	0.3	0	Sequence	0.048054	19.35	NA
	970	HLA-DQA10505-DQB10301	VPGALGIPSGPSEGG	3	ALGIPSGPS	0.56	0	Sequence	0.025652	28.44	NA
	971	HLA-DQA10505-DQB10301	PGALGIPSGPSEGGS	5	IPSGPSEGG	0.38	0	Sequence	0.015503	36.68	NA
	972	HLA-DQA10505-DQB10301	GALGIPSGPSEGGSS	4	IPSGPSEGG	0.7	0	Sequence	0.017646	34.49	NA
	973	HLA-DQA10505-DQB10301	ALGIPSGPSEGGSSS	3	IPSGPSEGG	0.8	0	Sequence	0.023911	29.58	NA
	974	HLA-DQA10505-DQB10301	LGIPSGPSEGGSSST	2	IPSGPSEGG	0.46	0	Sequence	0.012106	41.02	NA
	975	HLA-DQA10505-DQB10301	GIPSGPSEGGSSSTM	5	PSEGGSSST	0.67	0	Sequence	0.019321	32.97	NA
	976	HLA-DQA10505-DQB10301	IPSGPSEGGSSSTMY	4	PSEGGSSST	0.72	0	Sequence	0.037156	22.91	NA
	977	HLA-DQA10505-DQB10301	PSGPSEGGSSSTMYV	3	PSEGGSSST	0.69	0	Sequence	0.053037	18.04	NA
	978	HLA-DQA10505-DQB10301	SGPSEGGSSSTMYVS	3	SEGGSSSTM	0.6	0	Sequence	0.036341	23.21	NA
	979	HLA-DQA10505-DQB10301	GPSEGGSSSTMYVSG	2	SEGGSSSTM	0.38	0	Sequence	0.018698	33.52	NA
	980	HLA-DQA10505-DQB10301	PSEGGSSSTMYVSGP	4	GSSSTMYVS	0.44	0	Sequence	0.022431	30.61	NA
	981	HLA-DQA10505-DQB10301	SEGGSSSTMYVSGPP	3	GSSSTMYVS	0.81	0	Sequence	0.031849	25.12	NA
	982	HLA-DQA10505-DQB10301	EGGSSSTMYVSGPPG	2	GSSSTMYVS	0.67	0	Sequence	0.016552	35.58	NA
	983	HLA-DQA10505-DQB10301	GGSSSTMYVSGPPGP	1	GSSSTMYVS	0.17	0	Sequence	0.007836	48.7	NA
	984	HLA-DQA10505-DQB10301	GSSSTMYVSGPPGPP	6	YVSGPPGPP	0.5	0	Sequence	0.021655	31.17	NA
	985	HLA-DQA10505-DQB10301	SSSTMYVSGPPGPPG	5	YVSGPPGPP	0.68	0	Sequence	0.052102	18.28	NA
	986	HLA-DQA10505-DQB10301	SSTMYVSGPPGPPGP	4	YVSGPPGPP	0.83	0	Sequence	0.098915	11.12	NA
	987	HLA-DQA10505-DQB10301	STMYVSGPPGPPGPP	3	YVSGPPGPP	0.91	0	Sequence	0.137957	8.23	NA
	988	HLA-DQA10505-DQB10301	TMYVSGPPGPPGPPG	2	YVSGPPGPP	0.87	0	Sequence	0.056121	17.33	NA
	989	HLA-DQA10505-DQB10301	MYVSGPPGPPGPPGP	1	YVSGPPGPP	0.9	0	Sequence	0.009366	45.64	NA
	990	HLA-DQA10505-DQB10301	YVSGPPGPPGPPGPP	0	YVSGPPGPP	0.48	0	Sequence	0.00049	87.68	NA
	991	HLA-DQA10505-DQB10301	VSGPPGPPGPPGPPG	4	PGPPGPPGP	0.54	0	Sequence	0.000189	94.01	NA
	992	HLA-DQA10505-DQB10301	SGPPGPPGPPGPPGS	3	PGPPGPPGP	0.56	0	Sequence	0.000288	91.62	NA
	993	HLA-DQA10505-DQB10301	GPPGPPGPPGPPGSI	5	PGPPGPPGS	0.61	0	Sequence	0.000666	84.73	NA
	994	HLA-DQA10505-DQB10301	PPGPPGPPGPPGSIS	4	PGPPGPPGS	0.7	0	Sequence	0.001218	78.02	NA
	995	HLA-DQA10505-DQB10301	PGPPGPPGPPGSISS	3	PGPPGPPGS	0.6	0	Sequence	0.001856	72.42	NA
	996	HLA-DQA10505-DQB10301	GPPGPPGPPGSISSS	2	PGPPGPPGS	0.18	0	Sequence	0.001393	76.26	NA
	997	HLA-DQA10505-DQB10301	PPGPPGPPGSISSSG	6	PPGSISSSG	0.38	0	Sequence	0.002254	69.52	NA
	998	HLA-DQA10505-DQB10301	PGPPGPPGSISSSGQ	5	PPGSISSSG	0.65	0	Sequence	0.01411	38.27	NA
	999	HLA-DQA10505-DQB10301	GPPGPPGSISSSGQE	4	PPGSISSSG	0.71	0	Sequence	0.041494	21.38	NA
	1000	HLA-DQA10505-DQB10301	PPGPPGSISSSGQEI	3	PPGSISSSG	0.75	0	Sequence	0.050751	18.63	NA
	1001	HLA-DQA10505-DQB10301	PGPPGSISSSGQEIQ	3	PGSISSSGQ	0.38	0	Sequence	0.034497	23.93	NA
	1002	HLA-DQA10505-DQB10301	GPPGSISSSGQEIQQ	5	ISSSGQEIQ	0.55	0	Sequence	0.033516	24.36	NA
	1003	HLA-DQA10505-DQB10301	PPGSISSSGQEIQQY	4	ISSSGQEIQ	0.76	0	Sequence	0.036225	23.26	NA
	1004	HLA-DQA10505-DQB10301	PGSISSSGQEIQQYI	3	ISSSGQEIQ	0.86	0	Sequence	0.027775	27.17	NA
	1005	HLA-DQA10505-DQB10301	GSISSSGQEIQQYIS	2	ISSSGQEIQ	0.68	0	Sequence	0.00917	46.02	NA
	1006	HLA-DQA10505-DQB10301	SISSSGQEIQQYISE	3	SSGQEIQQY	0.5	0	Sequence	0.003915	60.78	NA
	1007	HLA-DQA10505-DQB10301	ISSSGQEIQQYISEY	2	SSGQEIQQY	0.6	0	Sequence	0.000888	81.78	NA
	1008	HLA-DQA10505-DQB10301	SSSGQEIQQYISEYM	6	IQQYISEYM	0.49	0	Sequence	0.000876	81.94	NA
	1009	HLA-DQA10505-DQB10301	SSGQEIQQYISEYMQ	5	IQQYISEYM	0.87	0	Sequence	0.003682	61.87	NA
	1010	HLA-DQA10505-DQB10301	SGQEIQQYISEYMQS	4	IQQYISEYM	0.89	0	Sequence	0.007245	50.11	NA
	1011	HLA-DQA10505-DQB10301	GQEIQQYISEYMQSD	3	IQQYISEYM	0.83	0	Sequence	0.018322	33.85	NA
	1012	HLA-DQA10505-DQB10301	QEIQQYISEYMQSDS	5	YISEYMQSD	0.43	0	Sequence	0.009318	45.73	NA
	1013	HLA-DQA10505-DQB10301	EIQQYISEYMQSDSI	4	YISEYMQSD	0.65	0	Sequence	0.008261	47.79	NA
	1014	HLA-DQA10505-DQB10301	IQQYISEYMQSDSIR	3	YISEYMQSD	0.81	0	Sequence	0.015901	36.25	NA
	1015	HLA-DQA10505-DQB10301	QQYISEYMQSDSIRS	6	YMQSDSIRS	0.66	0	Sequence	0.026677	27.81	NA
	1016	HLA-DQA10505-DQB10301	QYISEYMQSDSIRSY	5	YMQSDSIRS	0.89	0	Sequence	0.090294	12.04	NA
	1017	HLA-DQA10505-DQB10301	YISEYMQSDSIRSYL	4	YMQSDSIRS	0.94	0	Sequence	0.103827	10.68	NA
	1018	HLA-DQA10505-DQB10301	ISEYMQSDSIRSYLS	3	YMQSDSIRS	0.92	0	Sequence	0.139612	8.14	NA
	1019	HLA-DQA10505-DQB10301	SEYMQSDSIRSYLSG	2	YMQSDSIRS	0.81	0	Sequence	0.063344	15.89	NA
	1020	HLA-DQA10505-DQB10301	EYMQSDSIRSYLSGV	1	YMQSDSIRS	0.68	0	Sequence	0.012421	40.57	NA
	1021	HLA-DQA10505-DQB10301	YMQSDSIRSYLSGVQ	3	SDSIRSYLS	0.32	0	Sequence	0.002186	69.92	NA
	1022	HLA-DQA10505-DQB10301	MQSDSIRSYLSGVQG	5	IRSYLSGVQ	0.62	0	Sequence	0.006671	51.69	NA
	1023	HLA-DQA10505-DQB10301	QSDSIRSYLSGVQGP	4	IRSYLSGVQ	0.7	0	Sequence	0.020877	31.75	NA
	1024	HLA-DQA10505-DQB10301	SDSIRSYLSGVQGPP	3	IRSYLSGVQ	0.77	0	Sequence	0.039187	22.17	NA
	1025	HLA-DQA10505-DQB10301	DSIRSYLSGVQGPPG	2	IRSYLSGVQ	0.37	0	Sequence	0.016417	35.72	NA
	1026	HLA-DQA10505-DQB10301	SIRSYLSGVQGPPGP	4	YLSGVQGPP	0.56	0	Sequence	0.022814	30.34	NA
	1027	HLA-DQA10505-DQB10301	IRSYLSGVQGPPGPP	3	YLSGVQGPP	0.68	0	Sequence	0.0405	21.72	NA
	1028	HLA-DQA10505-DQB10301	RSYLSGVQGPPGPPG	3	LSGVQGPPG	0.54	0	Sequence	0.022049	30.88	NA
	1029	HLA-DQA10505-DQB10301	SYLSGVQGPPGPPGP	2	LSGVQGPPG	0.65	0	Sequence	0.005993	53.57	NA
	1030	HLA-DQA10505-DQB10301	YLSGVQGPPGPPGPP	4	VQGPPGPPG	0.45	0	Sequence	0.002635	67.25	NA
	1031	HLA-DQA10505-DQB10301	LSGVQGPPGPPGPPG	3	VQGPPGPPG	0.8	0	Sequence	0.002943	65.41	NA
	1032	HLA-DQA10505-DQB10301	SGVQGPPGPPGPPGP	2	VQGPPGPPG	0.81	0	Sequence	0.00149	75.28	NA
	1033	HLA-DQA10505-DQB10301	GVQGPPGPPGPPGPV	1	VQGPPGPPG	0.53	0	Sequence	0.000342	90.31	NA
	1034	HLA-DQA10505-DQB10301	VQGPPGPPGPPGPVT	5	GPPGPPGPV	0.44	0	Sequence	0.000274	91.96	NA
	1035	HLA-DQA10505-DQB10301	QGPPGPPGPPGPVTT	6	PGPPGPVTT	0.38	0	Sequence	0.000714	84.1	NA
	1036	HLA-DQA10505-DQB10301	GPPGPPGPPGPVTTI	5	PGPPGPVTT	0.56	0	Sequence	0.002372	68.81	NA
	1037	HLA-DQA10505-DQB10301	PPGPPGPPGPVTTIT	4	PGPPGPVTT	0.69	0	Sequence	0.003677	61.89	NA
	1038	HLA-DQA10505-DQB10301	PGPPGPPGPVTTITG	3	PGPPGPVTT	0.47	0	Sequence	0.006899	51.06	NA
	1039	HLA-DQA10505-DQB10301	GPPGPPGPVTTITGE	5	PGPVTTITG	0.7	0	Sequence	0.020302	32.19	NA
	1040	HLA-DQA10505-DQB10301	PPGPPGPVTTITGET	4	PGPVTTITG	0.62	0	Sequence	0.037203	22.89	NA
	1041	HLA-DQA10505-DQB10301	PGPPGPVTTITGETF	6	VTTITGETF	0.43	0	Sequence	0.073479	14.22	NA
	1042	HLA-DQA10505-DQB10301	GPPGPVTTITGETFD	5	VTTITGETF	0.71	0	Sequence	0.17599	6.45	NA
	1043	HLA-DQA10505-DQB10301	PPGPVTTITGETFDY	4	VTTITGETF	0.75	0	Sequence	0.194284	5.82	NA
	1044	HLA-DQA10505-DQB10301	PGPVTTITGETFDYS	3	VTTITGETF	0.89	0	Sequence	0.206865	5.44	NA
	1045	HLA-DQA10505-DQB10301	GPVTTITGETFDYSE	2	VTTITGETF	0.6	0	Sequence	0.085833	12.57	NA
	1046	HLA-DQA10505-DQB10301	PVTTITGETFDYSEL	4	ITGETFDYS	0.55	0	Sequence	0.029595	26.21	NA
	1047	HLA-DQA10505-DQB10301	VTTITGETFDYSELA	3	ITGETFDYS	0.85	0	Sequence	0.032998	24.59	NA
	1048	HLA-DQA10505-DQB10301	TTITGETFDYSELAS	2	ITGETFDYS	0.71	0	Sequence	0.013051	39.66	NA
	1049	HLA-DQA10505-DQB10301	TITGETFDYSELASH	6	FDYSELASH	0.38	0	Sequence	0.014675	37.6	NA
	1050	HLA-DQA10505-DQB10301	ITGETFDYSELASHV	5	FDYSELASH	0.72	0	Sequence	0.03793	22.63	NA
	1051	HLA-DQA10505-DQB10301	TGETFDYSELASHVV	4	FDYSELASH	0.72	0	Sequence	0.054985	17.59	NA
	1052	HLA-DQA10505-DQB10301	GETFDYSELASHVVS	3	FDYSELASH	0.62	0	Sequence	0.090711	11.99	NA
	1053	HLA-DQA10505-DQB10301	ETFDYSELASHVVSY	4	YSELASHVV	0.56	0	Sequence	0.068134	15.05	NA
	1054	HLA-DQA10505-DQB10301	TFDYSELASHVVSYL	3	YSELASHVV	0.65	0	Sequence	0.03923	22.16	NA
	1055	HLA-DQA10505-DQB10301	FDYSELASHVVSYLR	2	YSELASHVV	0.39	0	Sequence	0.012907	39.87	NA
	1056	HLA-DQA10505-DQB10301	DYSELASHVVSYLRT	3	ELASHVVSY	0.57	0	Sequence	0.010837	43.07	NA
	1057	HLA-DQA10505-DQB10301	YSELASHVVSYLRTS	3	LASHVVSYL	0.64	0	Sequence	0.006902	51.05	NA
	1058	HLA-DQA10505-DQB10301	SELASHVVSYLRTSG	2	LASHVVSYL	0.6	0	Sequence	0.004859	57.21	NA
	1059	HLA-DQA10505-DQB10301	ELASHVVSYLRTSGY	3	SHVVSYLRT	0.04	0	Sequence	0.003863	61.02	NA
	1060	HLA-DQA10505-DQB10301	LASHVVSYLRTSGYG	5	VSYLRTSGY	0.5	0	Sequence	0.007084	50.55	NA
	1061	HLA-DQA10505-DQB10301	ASHVVSYLRTSGYGV	4	VSYLRTSGY	0.5	0	Sequence	0.00892	46.5	NA
	1062	HLA-DQA10505-DQB10301	SHVVSYLRTSGYGVS	3	VSYLRTSGY	0.41	0	Sequence	0.012925	39.84	NA
	1063	HLA-DQA10505-DQB10301	HVVSYLRTSGYGVSL	4	YLRTSGYGV	0.66	0	Sequence	0.007022	50.72	NA
	1064	HLA-DQA10505-DQB10301	VVSYLRTSGYGVSLF	3	YLRTSGYGV	0.7	0	Sequence	0.004269	59.33	NA
	1065	HLA-DQA10505-DQB10301	VSYLRTSGYGVSLFS	3	LRTSGYGVS	0.33	0	Sequence	0.002785	66.35	NA
	1066	HLA-DQA10505-DQB10301	SYLRTSGYGVSLFSS	5	SGYGVSLFS	0.58	0	Sequence	0.006503	52.16	NA
	1067	HLA-DQA10505-DQB10301	YLRTSGYGVSLFSSS	4	SGYGVSLFS	0.68	0	Sequence	0.014306	38.02	NA
	1068	HLA-DQA10505-DQB10301	LRTSGYGVSLFSSSI	3	SGYGVSLFS	0.56	0	Sequence	0.020316	32.18	NA
	1069	HLA-DQA10505-DQB10301	RTSGYGVSLFSSSIS	4	YGVSLFSSS	0.5	0	Sequence	0.025847	28.31	NA
	1070	HLA-DQA10505-DQB10301	TSGYGVSLFSSSISS	3	YGVSLFSSS	0.71	0	Sequence	0.028718	26.66	NA
	1071	HLA-DQA10505-DQB10301	SGYGVSLFSSSISSE	2	YGVSLFSSS	0.47	0	Sequence	0.01537	36.82	NA
	1072	HLA-DQA10505-DQB10301	GYGVSLFSSSISSED	5	LFSSSISSE	0.55	0	Sequence	0.026359	27.99	NA
	1073	HLA-DQA10505-DQB10301	YGVSLFSSSISSEDI	4	LFSSSISSE	0.48	0	Sequence	0.033968	24.15	NA
	1074	HLA-DQA10505-DQB10301	GVSLFSSSISSEDIL	3	LFSSSISSE	0.44	0	Sequence	0.033	24.59	NA
	1075	HLA-DQA10505-DQB10301	VSLFSSSISSEDILA	3	FSSSISSED	0.66	0	Sequence	0.028187	26.94	NA
	1076	HLA-DQA10505-DQB10301	SLFSSSISSEDILAV	2	FSSSISSED	0.47	0	Sequence	0.011862	41.4	NA
	1077	HLA-DQA10505-DQB10301	LFSSSISSEDILAVL	5	ISSEDILAV	0.77	0	Sequence	0.014	38.4	NA
	1078	HLA-DQA10505-DQB10301	FSSSISSEDILAVLQ	4	ISSEDILAV	0.93	0	Sequence	0.044262	20.47	NA
	1079	HLA-DQA10505-DQB10301	SSSISSEDILAVLQR	3	ISSEDILAV	0.97	0	Sequence	0.093064	11.74	NA
	1080	HLA-DQA10505-DQB10301	SSISSEDILAVLQRD	2	ISSEDILAV	0.92	0	Sequence	0.025218	28.71	NA
	1081	HLA-DQA10505-DQB10301	SISSEDILAVLQRDD	5	DILAVLQRD	0.53	0	Sequence	0.011262	42.35	NA
	1082	HLA-DQA10505-DQB10301	ISSEDILAVLQRDDV	4	DILAVLQRD	0.72	0	Sequence	0.014414	37.9	NA
	1083	HLA-DQA10505-DQB10301	SSEDILAVLQRDDVR	3	DILAVLQRD	0.68	0	Sequence	0.024057	29.48	NA
	1084	HLA-DQA10505-DQB10301	SEDILAVLQRDDVRQ	2	DILAVLQRD	0.51	0	Sequence	0.013471	39.07	NA
	1085	HLA-DQA10505-DQB10301	EDILAVLQRDDVRQY	1	DILAVLQRD	0.37	0	Sequence	0.003903	60.83	NA
	1086	HLA-DQA10505-DQB10301	DILAVLQRDDVRQYL	5	LQRDDVRQY	0.6	0	Sequence	0.001536	74.86	NA
	1087	HLA-DQA10505-DQB10301	ILAVLQRDDVRQYLR	4	LQRDDVRQY	0.94	0	Sequence	0.003397	63.2	NA
	1088	HLA-DQA10505-DQB10301	LAVLQRDDVRQYLRQ	3	LQRDDVRQY	0.97	0	Sequence	0.005941	53.71	NA
	1089	HLA-DQA10505-DQB10301	AVLQRDDVRQYLRQY	2	LQRDDVRQY	0.95	0	Sequence	0.002951	65.36	NA
	1090	HLA-DQA10505-DQB10301	VLQRDDVRQYLRQYL	1	LQRDDVRQY	0.78	0	Sequence	0.000487	87.73	NA
	1091	HLA-DQA10505-DQB10301	LQRDDVRQYLRQYLM	0	LQRDDVRQY	0.24	0	Sequence	4e-05	98.65	NA
	1092	HLA-DQA10505-DQB10301	QRDDVRQYLRQYLMG	5	RQYLRQYLM	0.33	0	Sequence	8.6e-05	97.09	NA
	1093	HLA-DQA10505-DQB10301	RDDVRQYLRQYLMGP	4	RQYLRQYLM	0.42	0	Sequence	0.000174	94.37	NA
	1094	HLA-DQA10505-DQB10301	DDVRQYLRQYLMGPR	3	RQYLRQYLM	0.41	0	Sequence	0.000274	91.96	NA
	1095	HLA-DQA10505-DQB10301	DVRQYLRQYLMGPRG	4	YLRQYLMGP	0.48	0	Sequence	0.00029	91.57	NA
	1096	HLA-DQA10505-DQB10301	VRQYLRQYLMGPRGP	3	YLRQYLMGP	0.48	0	Sequence	0.000795	83.02	NA
	1097	HLA-DQA10505-DQB10301	RQYLRQYLMGPRGPP	3	LRQYLMGPR	0.4	0	Sequence	0.000725	83.95	NA
	1098	HLA-DQA10505-DQB10301	QYLRQYLMGPRGPPG	2	LRQYLMGPR	0.28	0	Sequence	0.00029	91.57	NA
	1099	HLA-DQA10505-DQB10301	YLRQYLMGPRGPPGP	5	LMGPRGPPG	0.54	0	Sequence	0.000393	89.35	NA
	1100	HLA-DQA10505-DQB10301	LRQYLMGPRGPPGPP	4	LMGPRGPPG	0.7	0	Sequence	0.00095	80.96	NA
	1101	HLA-DQA10505-DQB10301	RQYLMGPRGPPGPPG	3	LMGPRGPPG	0.8	0	Sequence	0.001622	74.21	NA
	1102	HLA-DQA10505-DQB10301	QYLMGPRGPPGPPGA	2	LMGPRGPPG	0.61	0	Sequence	0.000493	87.63	NA
	1103	HLA-DQA10505-DQB10301	YLMGPRGPPGPPGAS	4	PRGPPGPPG	0.54	0	Sequence	0.000411	89.04	NA
	1104	HLA-DQA10505-DQB10301	LMGPRGPPGPPGASG	3	PRGPPGPPG	0.6	0	Sequence	0.000699	84.3	NA
	1105	HLA-DQA10505-DQB10301	MGPRGPPGPPGASGD	2	PRGPPGPPG	0.28	0	Sequence	0.000721	84	NA
	1106	HLA-DQA10505-DQB10301	GPRGPPGPPGASGDG	5	PGPPGASGD	0.4	0	Sequence	0.001259	77.61	NA
	1107	HLA-DQA10505-DQB10301	PRGPPGPPGASGDGS	4	PGPPGASGD	0.46	0	Sequence	0.002038	71.03	NA
	1108	HLA-DQA10505-DQB10301	RGPPGPPGASGDGSL	6	PGASGDGSL	0.45	0	Sequence	0.009485	45.4	NA
	1109	HLA-DQA10505-DQB10301	GPPGPPGASGDGSLL	5	PGASGDGSL	0.56	0	Sequence	0.014803	37.45	NA
	1110	HLA-DQA10505-DQB10301	PPGPPGASGDGSLLS	4	PGASGDGSL	0.57	0	Sequence	0.02476	29	NA
	1111	HLA-DQA10505-DQB10301	PGPPGASGDGSLLSL	3	PGASGDGSL	0.54	0	Sequence	0.01853	33.67	NA
	1112	HLA-DQA10505-DQB10301	GPPGASGDGSLLSLD	4	ASGDGSLLS	0.45	0	Sequence	0.017279	34.85	NA
	1113	HLA-DQA10505-DQB10301	PPGASGDGSLLSLDY	3	ASGDGSLLS	0.61	0	Sequence	0.013415	39.15	NA
	1114	HLA-DQA10505-DQB10301	PGASGDGSLLSLDYA	2	ASGDGSLLS	0.49	0	Sequence	0.004269	59.33	NA
	1115	HLA-DQA10505-DQB10301	GASGDGSLLSLDYAE	3	GDGSLLSLD	0.49	0	Sequence	0.002906	65.63	NA
	1116	HLA-DQA10505-DQB10301	ASGDGSLLSLDYAEL	2	GDGSLLSLD	0.41	0	Sequence	0.000829	82.57	NA
	1117	HLA-DQA10505-DQB10301	SGDGSLLSLDYAELS	6	LSLDYAELS	0.41	0	Sequence	0.001553	74.73	NA
	1118	HLA-DQA10505-DQB10301	GDGSLLSLDYAELSS	5	LSLDYAELS	0.73	0	Sequence	0.003714	61.72	NA
	1119	HLA-DQA10505-DQB10301	DGSLLSLDYAELSSR	4	LSLDYAELS	0.77	0	Sequence	0.010246	44.08	NA
	1120	HLA-DQA10505-DQB10301	GSLLSLDYAELSSRI	3	LSLDYAELS	0.82	0	Sequence	0.010067	44.38	NA
	1121	HLA-DQA10505-DQB10301	SLLSLDYAELSSRIL	2	LSLDYAELS	0.61	0	Sequence	0.002884	65.76	NA
	1122	HLA-DQA10505-DQB10301	LLSLDYAELSSRILS	5	YAELSSRIL	0.37	0	Sequence	0.004171	59.68	NA
	1123	HLA-DQA10505-DQB10301	LSLDYAELSSRILSY	4	YAELSSRIL	0.55	0	Sequence	0.004924	56.97	NA
	1124	HLA-DQA10505-DQB10301	SLDYAELSSRILSYM	3	YAELSSRIL	0.66	0	Sequence	0.004276	59.3	NA
	1125	HLA-DQA10505-DQB10301	LDYAELSSRILSYMS	4	ELSSRILSY	0.5	0	Sequence	0.00234	69	NA
	1126	HLA-DQA10505-DQB10301	DYAELSSRILSYMSS	3	ELSSRILSY	0.7	0	Sequence	0.002553	67.74	NA
	1127	HLA-DQA10505-DQB10301	YAELSSRILSYMSSS	2	ELSSRILSY	0.42	0	Sequence	0.000829	82.57	NA
	1128	HLA-DQA10505-DQB10301	AELSSRILSYMSSSG	3	SSRILSYMS	0.46	0	Sequence	0.000658	84.84	NA
	1129	HLA-DQA10505-DQB10301	ELSSRILSYMSSSGI	5	ILSYMSSSG	0.56	0	Sequence	0.000658	84.84	NA
	1130	HLA-DQA10505-DQB10301	LSSRILSYMSSSGIS	4	ILSYMSSSG	0.6	0	Sequence	0.001664	73.89	NA
	1131	HLA-DQA10505-DQB10301	SSRILSYMSSSGISI	6	YMSSSGISI	0.29	0	Sequence	0.003391	63.23	NA
	1132	HLA-DQA10505-DQB10301	SRILSYMSSSGISIG	5	YMSSSGISI	0.7	0	Sequence	0.024769	28.99	NA
	1133	HLA-DQA10505-DQB10301	RILSYMSSSGISIGL	4	YMSSSGISI	0.63	0	Sequence	0.026853	27.7	NA
	1134	HLA-DQA10505-DQB10301	ILSYMSSSGISIGLP	3	YMSSSGISI	0.65	0	Sequence	0.065726	15.47	NA
	1135	HLA-DQA10505-DQB10301	LSYMSSSGISIGLPG	3	MSSSGISIG	0.64	0	Sequence	0.048252	19.29	NA
	1136	HLA-DQA10505-DQB10301	SYMSSSGISIGLPGP	2	MSSSGISIG	0.65	0	Sequence	0.023646	29.76	NA
	1137	HLA-DQA10505-DQB10301	YMSSSGISIGLPGPP	6	ISIGLPGPP	0.55	0	Sequence	0.020195	32.27	NA
	1138	HLA-DQA10505-DQB10301	MSSSGISIGLPGPPG	5	ISIGLPGPP	0.81	0	Sequence	0.05973	16.58	NA
	1139	HLA-DQA10505-DQB10301	SSSGISIGLPGPPGP	4	ISIGLPGPP	0.97	0	Sequence	0.122006	9.24	NA
	1140	HLA-DQA10505-DQB10301	SSGISIGLPGPPGPP	3	ISIGLPGPP	0.99	0	Sequence	0.189183	5.98	NA
	1141	HLA-DQA10505-DQB10301	SGISIGLPGPPGPPG	2	ISIGLPGPP	0.98	0	Sequence	0.090181	12.05	NA
	1142	HLA-DQA10505-DQB10301	GISIGLPGPPGPPGL	1	ISIGLPGPP	0.94	0	Sequence	0.02564	28.44	NA
	1143	HLA-DQA10505-DQB10301	ISIGLPGPPGPPGLP	2	IGLPGPPGP	0.16	0	Sequence	0.000781	83.2	NA
	1144	HLA-DQA10505-DQB10301	SIGLPGPPGPPGLPG	4	PGPPGPPGL	0.47	0	Sequence	0.000265	92.17	NA
	1145	HLA-DQA10505-DQB10301	IGLPGPPGPPGLPGT	3	PGPPGPPGL	0.65	0	Sequence	0.000261	92.27	NA
	1146	HLA-DQA10505-DQB10301	GLPGPPGPPGLPGTS	5	PGPPGLPGT	0.36	0	Sequence	0.000489	87.7	NA
	1147	HLA-DQA10505-DQB10301	LPGPPGPPGLPGTSY	4	PGPPGLPGT	0.37	0	Sequence	0.001105	79.16	NA
	1148	HLA-DQA10505-DQB10301	PGPPGPPGLPGTSYE	4	GPPGLPGTS	0.56	0	Sequence	0.00241	68.59	NA
	1149	HLA-DQA10505-DQB10301	GPPGPPGLPGTSYEE	3	GPPGLPGTS	0.59	0	Sequence	0.002873	65.83	NA
	1150	HLA-DQA10505-DQB10301	PPGPPGLPGTSYEEL	2	GPPGLPGTS	0.32	0	Sequence	0.001157	78.64	NA
	1151	HLA-DQA10505-DQB10301	PGPPGLPGTSYEELL	6	PGTSYEELL	0.81	0	Sequence	0.034102	24.09	NA
	1152	HLA-DQA10505-DQB10301	GPPGLPGTSYEELLS	5	PGTSYEELL	0.92	0	Sequence	0.108893	10.24	NA
	1153	HLA-DQA10505-DQB10301	PPGLPGTSYEELLSL	4	PGTSYEELL	0.96	0	Sequence	0.107076	10.4	NA
	1154	HLA-DQA10505-DQB10301	PGLPGTSYEELLSLL	3	PGTSYEELL	0.97	0	Sequence	0.085614	12.6	NA
	1155	HLA-DQA10505-DQB10301	GLPGTSYEELLSLLR	2	PGTSYEELL	0.86	0	Sequence	0.027881	27.11	NA
	1156	HLA-DQA10505-DQB10301	LPGTSYEELLSLLRG	1	PGTSYEELL	0.53	0	Sequence	0.005488	54.96	NA
	1157	HLA-DQA10505-DQB10301	PGTSYEELLSLLRGS	4	YEELLSLLR	0.45	0	Sequence	0.001144	78.77	NA
	1158	HLA-DQA10505-DQB10301	GTSYEELLSLLRGSE	3	YEELLSLLR	0.55	0	Sequence	0.001777	73.02	NA
	1159	HLA-DQA10505-DQB10301	TSYEELLSLLRGSEF	4	ELLSLLRGS	0.41	0	Sequence	0.000688	84.44	NA
	1160	HLA-DQA10505-DQB10301	SYEELLSLLRGSEFR	3	ELLSLLRGS	0.66	0	Sequence	0.000915	81.42	NA
	1161	HLA-DQA10505-DQB10301	YEELLSLLRGSEFRG	4	LSLLRGSEF	0.31	0	Sequence	0.000715	84.08	NA
	1162	HLA-DQA10505-DQB10301	EELLSLLRGSEFRGI	6	LRGSEFRGI	0.38	0	Sequence	0.00465	57.96	NA
	1163	HLA-DQA10505-DQB10301	ELLSLLRGSEFRGIV	5	LRGSEFRGI	0.58	0	Sequence	0.007678	49.05	NA
	1164	HLA-DQA10505-DQB10301	LLSLLRGSEFRGIVG	4	LRGSEFRGI	0.64	0	Sequence	0.016289	35.84	NA
	1165	HLA-DQA10505-DQB10301	LSLLRGSEFRGIVGP	3	LRGSEFRGI	0.82	0	Sequence	0.032954	24.61	NA
	1166	HLA-DQA10505-DQB10301	SLLRGSEFRGIVGPP	2	LRGSEFRGI	0.75	0	Sequence	0.01868	33.53	NA
	1167	HLA-DQA10505-DQB10301	LLRGSEFRGIVGPPG	6	FRGIVGPPG	0.55	0	Sequence	0.031332	25.37	NA
	1168	HLA-DQA10505-DQB10301	LRGSEFRGIVGPPGP	5	FRGIVGPPG	0.66	0	Sequence	0.097091	11.32	NA
	1169	HLA-DQA10505-DQB10301	RGSEFRGIVGPPGPP	4	FRGIVGPPG	0.69	0	Sequence	0.169599	6.71	NA
	1170	HLA-DQA10505-DQB10301	GSEFRGIVGPPGPPG	3	FRGIVGPPG	0.84	0	Sequence	0.187898	6.02	NA
	1171	HLA-DQA10505-DQB10301	SEFRGIVGPPGPPGP	2	FRGIVGPPG	0.87	0	Sequence	0.072212	14.41	NA
	1172	HLA-DQA10505-DQB10301	EFRGIVGPPGPPGPP	1	FRGIVGPPG	0.76	0	Sequence	0.016527	35.6	NA
	1173	HLA-DQA10505-DQB10301	FRGIVGPPGPPGPPG	3	IVGPPGPPG	0.7	0	Sequence	0.003833	61.16	NA
	1174	HLA-DQA10505-DQB10301	RGIVGPPGPPGPPGI	2	IVGPPGPPG	0.67	0	Sequence	0.002113	70.46	NA
	1175	HLA-DQA10505-DQB10301	GIVGPPGPPGPPGIP	5	PGPPGPPGI	0.38	0	Sequence	0.001098	79.23	NA
	1176	HLA-DQA10505-DQB10301	IVGPPGPPGPPGIPG	4	PGPPGPPGI	0.76	0	Sequence	0.001306	77.14	NA
	1177	HLA-DQA10505-DQB10301	VGPPGPPGPPGIPGN	3	PGPPGPPGI	0.75	0	Sequence	0.001804	72.82	NA
	1178	HLA-DQA10505-DQB10301	GPPGPPGPPGIPGNV	5	PGPPGIPGN	0.38	0	Sequence	0.00115	78.71	NA
	1179	HLA-DQA10505-DQB10301	PPGPPGPPGIPGNVW	4	PGPPGIPGN	0.49	0	Sequence	0.001304	77.16	NA
	1180	HLA-DQA10505-DQB10301	PGPPGPPGIPGNVWS	3	PGPPGIPGN	0.4	0	Sequence	0.002221	69.71	NA
	1181	HLA-DQA10505-DQB10301	GPPGPPGIPGNVWSS	6	GIPGNVWSS	0.43	0	Sequence	0.004618	58.07	NA
	1182	HLA-DQA10505-DQB10301	PPGPPGIPGNVWSSI	5	GIPGNVWSS	0.72	0	Sequence	0.013544	38.97	NA
	1183	HLA-DQA10505-DQB10301	PGPPGIPGNVWSSIS	4	GIPGNVWSS	0.85	0	Sequence	0.024414	29.24	NA
	1184	HLA-DQA10505-DQB10301	GPPGIPGNVWSSISV	3	GIPGNVWSS	0.77	0	Sequence	0.029591	26.21	NA
	1185	HLA-DQA10505-DQB10301	PPGIPGNVWSSISVE	2	GIPGNVWSS	0.45	0	Sequence	0.017466	34.67	NA
	1186	HLA-DQA10505-DQB10301	PGIPGNVWSSISVED	3	PGNVWSSIS	0.47	0	Sequence	0.026446	27.94	NA
	1187	HLA-DQA10505-DQB10301	GIPGNVWSSISVEDL	5	VWSSISVED	0.6	0	Sequence	0.072855	14.32	NA
	1188	HLA-DQA10505-DQB10301	IPGNVWSSISVEDLS	5	WSSISVEDL	0.5	0	Sequence	0.174718	6.49	NA
	1189	HLA-DQA10505-DQB10301	PGNVWSSISVEDLSS	4	WSSISVEDL	0.53	0	Sequence	0.243865	4.45	NA
	1190	HLA-DQA10505-DQB10301	GNVWSSISVEDLSSY	3	WSSISVEDL	0.76	0	Sequence	0.183947	6.16	NA
	1191	HLA-DQA10505-DQB10301	NVWSSISVEDLSSYL	2	WSSISVEDL	0.78	0	Sequence	0.06312	15.93	NA
	1192	HLA-DQA10505-DQB10301	VWSSISVEDLSSYLH	1	WSSISVEDL	0.65	0	Sequence	0.011858	41.4	NA
	1193	HLA-DQA10505-DQB10301	WSSISVEDLSSYLHT	3	ISVEDLSSY	0.48	0	Sequence	0.003051	64.82	NA
	1194	HLA-DQA10505-DQB10301	SSISVEDLSSYLHTA	2	ISVEDLSSY	0.3	0	Sequence	0.002309	69.19	NA
	1195	HLA-DQA10505-DQB10301	SISVEDLSSYLHTAG	5	DLSSYLHTA	0.7	0	Sequence	0.006399	52.44	NA
	1196	HLA-DQA10505-DQB10301	ISVEDLSSYLHTAGL	4	DLSSYLHTA	0.84	0	Sequence	0.006686	51.65	NA
	1197	HLA-DQA10505-DQB10301	SVEDLSSYLHTAGLS	3	DLSSYLHTA	0.86	0	Sequence	0.009957	44.56	NA
	1198	HLA-DQA10505-DQB10301	VEDLSSYLHTAGLSF	2	DLSSYLHTA	0.78	0	Sequence	0.003393	63.22	NA
	1199	HLA-DQA10505-DQB10301	EDLSSYLHTAGLSFI	6	LHTAGLSFI	0.51	0	Sequence	0.006313	52.68	NA
	1200	HLA-DQA10505-DQB10301	DLSSYLHTAGLSFIP	5	LHTAGLSFI	0.9	0	Sequence	0.033224	24.49	NA
	1201	HLA-DQA10505-DQB10301	LSSYLHTAGLSFIPG	4	LHTAGLSFI	0.93	0	Sequence	0.076993	13.72	NA
	1202	HLA-DQA10505-DQB10301	SSYLHTAGLSFIPGP	3	LHTAGLSFI	0.92	0	Sequence	0.14043	8.09	NA
	1203	HLA-DQA10505-DQB10301	SYLHTAGLSFIPGPP	2	LHTAGLSFI	0.64	0	Sequence	0.07032	14.7	NA
	1204	HLA-DQA10505-DQB10301	YLHTAGLSFIPGPPG	1	LHTAGLSFI	0.42	0	Sequence	0.020641	31.92	NA
	1205	HLA-DQA10505-DQB10301	LHTAGLSFIPGPPGP	2	TAGLSFIPG	0.21	0	Sequence	0.006558	52	NA
	1206	HLA-DQA10505-DQB10301	HTAGLSFIPGPPGPP	4	LSFIPGPPG	0.39	0	Sequence	0.006797	51.34	NA
	1207	HLA-DQA10505-DQB10301	TAGLSFIPGPPGPPG	5	FIPGPPGPP	0.58	0	Sequence	0.01694	35.19	NA
	1208	HLA-DQA10505-DQB10301	AGLSFIPGPPGPPGP	4	FIPGPPGPP	0.8	0	Sequence	0.030809	25.61	NA
	1209	HLA-DQA10505-DQB10301	GLSFIPGPPGPPGPP	3	FIPGPPGPP	0.96	0	Sequence	0.050233	18.76	NA
	1210	HLA-DQA10505-DQB10301	LSFIPGPPGPPGPPG	2	FIPGPPGPP	0.93	0	Sequence	0.014391	37.92	NA
	1211	HLA-DQA10505-DQB10301	SFIPGPPGPPGPPGP	1	FIPGPPGPP	0.84	0	Sequence	0.003758	61.51	NA
	1212	HLA-DQA10505-DQB10301	FIPGPPGPPGPPGPR	5	PGPPGPPGP	0.19	0	Sequence	0.000182	94.18	NA
	1213	HLA-DQA10505-DQB10301	IPGPPGPPGPPGPRG	4	PGPPGPPGP	0.56	0	Sequence	0.000213	93.43	NA
	1214	HLA-DQA10505-DQB10301	PGPPGPPGPPGPRGP	3	PGPPGPPGP	0.62	0	Sequence	0.000336	90.46	NA
	1215	HLA-DQA10505-DQB10301	GPPGPPGPPGPRGPP	5	PGPPGPRGP	0.37	0	Sequence	0.000296	91.43	NA
	1216	HLA-DQA10505-DQB10301	PPGPPGPPGPRGPPG	4	PGPPGPRGP	0.66	0	Sequence	0.000568	86.34	NA
	1217	HLA-DQA10505-DQB10301	PGPPGPPGPRGPPGV	3	PGPPGPRGP	0.79	0	Sequence	0.000777	83.26	NA
	1218	HLA-DQA10505-DQB10301	GPPGPPGPRGPPGVS	2	PGPPGPRGP	0.46	0	Sequence	0.000202	93.7	NA
	1219	HLA-DQA10505-DQB10301	PPGPPGPRGPPGVSG	6	PRGPPGVSG	0.42	0	Sequence	0.000297	91.4	NA
	1220	HLA-DQA10505-DQB10301	PGPPGPRGPPGVSGA	5	PRGPPGVSG	0.66	0	Sequence	0.001261	77.59	NA
	1221	HLA-DQA10505-DQB10301	GPPGPRGPPGVSGAL	4	PRGPPGVSG	0.66	0	Sequence	0.001621	74.21	NA
	1222	HLA-DQA10505-DQB10301	PPGPRGPPGVSGALA	3	PRGPPGVSG	0.64	0	Sequence	0.002884	65.76	NA
	1223	HLA-DQA10505-DQB10301	PGPRGPPGVSGALAT	6	PGVSGALAT	0.66	0	Sequence	0.017641	34.5	NA
	1224	HLA-DQA10505-DQB10301	GPRGPPGVSGALATY	5	PGVSGALAT	0.89	0	Sequence	0.056306	17.29	NA
	1225	HLA-DQA10505-DQB10301	PRGPPGVSGALATYA	6	VSGALATYA	0.91	0	Sequence	0.422261	1.94	NA	<= WB
	1226	HLA-DQA10505-DQB10301	RGPPGVSGALATYAA	5	VSGALATYA	0.99	0	Sequence	0.788728	0.2	NA	<= SB
	1227	HLA-DQA10505-DQB10301	GPPGVSGALATYAAE	4	VSGALATYA	1	0	Sequence	0.896576	0.04	NA	<= SB
	1228	HLA-DQA10505-DQB10301	PPGVSGALATYAAEN	3	VSGALATYA	1	0	Sequence	0.931724	0.02	NA	<= SB
	1229	HLA-DQA10505-DQB10301	PGVSGALATYAAENS	2	VSGALATYA	1	0	Sequence	0.825298	0.12	NA	<= SB
	1230	HLA-DQA10505-DQB10301	GVSGALATYAAENSD	1	VSGALATYA	0.9	0	Sequence	0.526072	1.19	NA	<= WB
	1231	HLA-DQA10505-DQB10301	VSGALATYAAENSDS	3	ALATYAAEN	0.56	0	Sequence	0.193455	5.85	NA
	1232	HLA-DQA10505-DQB10301	SGALATYAAENSDSF	3	LATYAAENS	0.38	0	Sequence	0.129638	8.73	NA
	1233	HLA-DQA10505-DQB10301	GALATYAAENSDSFR	2	LATYAAENS	0.24	0	Sequence	0.084807	12.69	NA
	1234	HLA-DQA10505-DQB10301	ALATYAAENSDSFRS	4	YAAENSDSF	0.47	0	Sequence	0.071286	14.56	NA
	1235	HLA-DQA10505-DQB10301	LATYAAENSDSFRSE	3	YAAENSDSF	0.7	0	Sequence	0.070529	14.67	NA
	1236	HLA-DQA10505-DQB10301	ATYAAENSDSFRSEL	2	YAAENSDSF	0.68	0	Sequence	0.040039	21.88	NA
	1237	HLA-DQA10505-DQB10301	TYAAENSDSFRSELI	3	AENSDSFRS	0.54	0	Sequence	0.014368	37.95	NA
	1238	HLA-DQA10505-DQB10301	YAAENSDSFRSELIS	5	SDSFRSELI	0.37	0	Sequence	0.008131	48.06	NA
	1239	HLA-DQA10505-DQB10301	AAENSDSFRSELISY	4	SDSFRSELI	0.68	0	Sequence	0.007414	49.69	NA
	1240	HLA-DQA10505-DQB10301	AENSDSFRSELISYL	3	SDSFRSELI	0.53	0	Sequence	0.005061	56.48	NA
	1241	HLA-DQA10505-DQB10301	ENSDSFRSELISYLT	5	FRSELISYL	0.75	0	Sequence	0.005656	54.5	NA
	1242	HLA-DQA10505-DQB10301	NSDSFRSELISYLTS	4	FRSELISYL	0.96	0	Sequence	0.011343	42.22	NA
	1243	HLA-DQA10505-DQB10301	SDSFRSELISYLTSP	3	FRSELISYL	0.97	0	Sequence	0.029465	26.27	NA
	1244	HLA-DQA10505-DQB10301	DSFRSELISYLTSPD	2	FRSELISYL	0.92	0	Sequence	0.007623	49.18	NA
	1245	HLA-DQA10505-DQB10301	SFRSELISYLTSPDV	6	ISYLTSPDV	0.36	0	Sequence	0.002362	68.87	NA
	1246	HLA-DQA10505-DQB10301	FRSELISYLTSPDVR	5	ISYLTSPDV	0.76	0	Sequence	0.012962	39.79	NA
	1247	HLA-DQA10505-DQB10301	RSELISYLTSPDVRS	4	ISYLTSPDV	0.66	0	Sequence	0.027207	27.5	NA
	1248	HLA-DQA10505-DQB10301	SELISYLTSPDVRSF	3	ISYLTSPDV	0.57	0	Sequence	0.03018	25.91	NA
	1249	HLA-DQA10505-DQB10301	ELISYLTSPDVRSFI	4	YLTSPDVRS	0.61	0	Sequence	0.01719	34.94	NA
	1250	HLA-DQA10505-DQB10301	LISYLTSPDVRSFIV	3	YLTSPDVRS	0.86	0	Sequence	0.014526	37.77	NA
	1251	HLA-DQA10505-DQB10301	ISYLTSPDVRSFIVG	2	YLTSPDVRS	0.7	0	Sequence	0.007797	48.79	NA
	1252	HLA-DQA10505-DQB10301	SYLTSPDVRSFIVGP	1	YLTSPDVRS	0.47	0	Sequence	0.001645	74.03	NA
	1253	HLA-DQA10505-DQB10301	YLTSPDVRSFIVGPP	6	VRSFIVGPP	0.47	0	Sequence	0.004629	58.03	NA
	1254	HLA-DQA10505-DQB10301	LTSPDVRSFIVGPPG	5	VRSFIVGPP	0.73	0	Sequence	0.027142	27.54	NA
	1255	HLA-DQA10505-DQB10301	TSPDVRSFIVGPPGP	4	VRSFIVGPP	0.75	0	Sequence	0.065803	15.46	NA
	1256	HLA-DQA10505-DQB10301	SPDVRSFIVGPPGPP	3	VRSFIVGPP	0.84	0	Sequence	0.105501	10.53	NA
	1257	HLA-DQA10505-DQB10301	PDVRSFIVGPPGPPG	2	VRSFIVGPP	0.55	0	Sequence	0.051571	18.42	NA
	1258	HLA-DQA10505-DQB10301	DVRSFIVGPPGPPGP	4	FIVGPPGPP	0.7	0	Sequence	0.026437	27.95	NA
	1259	HLA-DQA10505-DQB10301	VRSFIVGPPGPPGPQ	3	FIVGPPGPP	0.88	0	Sequence	0.032587	24.78	NA
	1260	HLA-DQA10505-DQB10301	RSFIVGPPGPPGPQG	2	FIVGPPGPP	0.77	0	Sequence	0.012634	40.26	NA
	1261	HLA-DQA10505-DQB10301	SFIVGPPGPPGPQGP	1	FIVGPPGPP	0.59	0	Sequence	0.002831	66.08	NA
	1262	HLA-DQA10505-DQB10301	FIVGPPGPPGPQGPP	5	PGPPGPQGP	0.32	0	Sequence	0.000576	86.2	NA
	1263	HLA-DQA10505-DQB10301	IVGPPGPPGPQGPPG	4	PGPPGPQGP	0.69	0	Sequence	0.000813	82.78	NA
	1264	HLA-DQA10505-DQB10301	VGPPGPPGPQGPPGD	3	PGPPGPQGP	0.68	0	Sequence	0.00201	71.24	NA
	1265	HLA-DQA10505-DQB10301	GPPGPPGPQGPPGDS	5	PGPQGPPGD	0.46	0	Sequence	0.001895	72.12	NA
	1266	HLA-DQA10505-DQB10301	PPGPPGPQGPPGDSR	4	PGPQGPPGD	0.64	0	Sequence	0.003349	63.42	NA
	1267	HLA-DQA10505-DQB10301	PGPPGPQGPPGDSRL	3	PGPQGPPGD	0.7	0	Sequence	0.003327	63.53	NA
	1268	HLA-DQA10505-DQB10301	GPPGPQGPPGDSRLL	2	PGPQGPPGD	0.61	0	Sequence	0.001227	77.93	NA
	1269	HLA-DQA10505-DQB10301	PPGPQGPPGDSRLLS	1	PGPQGPPGD	0.38	0	Sequence	0.000306	91.18	NA
	1270	HLA-DQA10505-DQB10301	PGPQGPPGDSRLLST	6	PGDSRLLST	0.67	0	Sequence	0.002205	69.81	NA
	1271	HLA-DQA10505-DQB10301	GPQGPPGDSRLLSTD	5	PGDSRLLST	0.9	0	Sequence	0.017918	34.23	NA
	1272	HLA-DQA10505-DQB10301	PQGPPGDSRLLSTDA	4	PGDSRLLST	0.95	0	Sequence	0.029207	26.41	NA
	1273	HLA-DQA10505-DQB10301	QGPPGDSRLLSTDAS	3	PGDSRLLST	0.94	0	Sequence	0.038326	22.48	NA
	1274	HLA-DQA10505-DQB10301	GPPGDSRLLSTDASH	2	PGDSRLLST	0.8	0	Sequence	0.02002	32.41	NA
	1275	HLA-DQA10505-DQB10301	PPGDSRLLSTDASHS	6	LLSTDASHS	0.56	0	Sequence	0.01205	41.11	NA
	1276	HLA-DQA10505-DQB10301	PGDSRLLSTDASHSR	5	LLSTDASHS	0.86	0	Sequence	0.029899	26.05	NA
	1277	HLA-DQA10505-DQB10301	GDSRLLSTDASHSRG	4	LLSTDASHS	0.92	0	Sequence	0.057946	16.93	NA
	1278	HLA-DQA10505-DQB10301	DSRLLSTDASHSRGS	3	LLSTDASHS	0.92	0	Sequence	0.078318	13.54	NA
	1279	HLA-DQA10505-DQB10301	SRLLSTDASHSRGSS	2	LLSTDASHS	0.71	0	Sequence	0.021074	31.6	NA
	1280	HLA-DQA10505-DQB10301	RLLSTDASHSRGSSS	6	ASHSRGSSS	0.34	0	Sequence	0.008689	46.93	NA
	1281	HLA-DQA10505-DQB10301	LLSTDASHSRGSSSS	5	ASHSRGSSS	0.73	0	Sequence	0.028852	26.59	NA
	1282	HLA-DQA10505-DQB10301	LSTDASHSRGSSSSS	4	ASHSRGSSS	0.85	0	Sequence	0.050173	18.78	NA
	1283	HLA-DQA10505-DQB10301	STDASHSRGSSSSSH	3	ASHSRGSSS	0.79	0	Sequence	0.076604	13.77	NA
	1284	HLA-DQA10505-DQB10301	TDASHSRGSSSSSHS	2	ASHSRGSSS	0.51	0	Sequence	0.04239	21.08	NA
	1285	HLA-DQA10505-DQB10301	DASHSRGSSSSSHSS	3	HSRGSSSSS	0.71	0	Sequence	0.036769	23.05	NA
	1286	HLA-DQA10505-DQB10301	ASHSRGSSSSSHSSS	2	HSRGSSSSS	0.44	0	Sequence	0.01033	43.94	NA
	1287	HLA-DQA10505-DQB10301	SHSRGSSSSSHSSSV	4	GSSSSSHSS	0.46	0	Sequence	0.006337	52.61	NA
	1288	HLA-DQA10505-DQB10301	HSRGSSSSSHSSSVR	3	GSSSSSHSS	0.48	0	Sequence	0.010262	44.05	NA
	1289	HLA-DQA10505-DQB10301	SRGSSSSSHSSSVRR	4	SSSSHSSSV	0.78	0	Sequence	0.012699	40.16	NA
	1290	HLA-DQA10505-DQB10301	RGSSSSSHSSSVRRG	3	SSSSHSSSV	0.78	0	Sequence	0.023145	30.11	NA
	1291	HLA-DQA10505-DQB10301	GSSSSSHSSSVRRGS	5	SHSSSVRRG	0.66	0	Sequence	0.023718	29.71	NA
	1292	HLA-DQA10505-DQB10301	SSSSSHSSSVRRGSS	4	SHSSSVRRG	0.93	0	Sequence	0.038508	22.42	NA
	1293	HLA-DQA10505-DQB10301	SSSSHSSSVRRGSSY	3	SHSSSVRRG	0.98	0	Sequence	0.044771	20.3	NA
	1294	HLA-DQA10505-DQB10301	SSSHSSSVRRGSSYS	2	SHSSSVRRG	0.97	0	Sequence	0.017291	34.84	NA
	1295	HLA-DQA10505-DQB10301	SSHSSSVRRGSSYSS	6	VRRGSSYSS	0.95	0	Sequence	0.057061	17.12	NA
	1296	HLA-DQA10505-DQB10301	SHSSSVRRGSSYSSS	5	VRRGSSYSS	1	0	Sequence	0.223705	4.97	NA
	1297	HLA-DQA10505-DQB10301	HSSSVRRGSSYSSSM	4	VRRGSSYSS	0.99	0	Sequence	0.283822	3.66	NA
	1298	HLA-DQA10505-DQB10301	SSSVRRGSSYSSSMS	3	VRRGSSYSS	0.99	0	Sequence	0.349009	2.68	NA
	1299	HLA-DQA10505-DQB10301	SSVRRGSSYSSSMST	2	VRRGSSYSS	0.98	0	Sequence	0.174535	6.5	NA
	1300	HLA-DQA10505-DQB10301	SVRRGSSYSSSMSTG	1	VRRGSSYSS	0.84	0	Sequence	0.044554	20.37	NA
	1301	HLA-DQA10505-DQB10301	VRRGSSYSSSMSTGG	6	YSSSMSTGG	0.43	0	Sequence	0.018111	34.04	NA
	1302	HLA-DQA10505-DQB10301	RRGSSYSSSMSTGGG	5	YSSSMSTGG	0.72	0	Sequence	0.048667	19.18	NA
	1303	HLA-DQA10505-DQB10301	RGSSYSSSMSTGGGG	4	YSSSMSTGG	0.89	0	Sequence	0.085175	12.65	NA
	1304	HLA-DQA10505-DQB10301	GSSYSSSMSTGGGGA	3	YSSSMSTGG	0.97	0	Sequence	0.113147	9.89	NA
	1305	HLA-DQA10505-DQB10301	SSYSSSMSTGGGGAG	2	YSSSMSTGG	0.91	0	Sequence	0.038267	22.51	NA
	1306	HLA-DQA10505-DQB10301	SYSSSMSTGGGGAGS	5	MSTGGGGAG	0.38	0	Sequence	0.025376	28.61	NA
	1307	HLA-DQA10505-DQB10301	YSSSMSTGGGGAGSL	4	MSTGGGGAG	0.35	0	Sequence	0.031046	25.5	NA
	1308	HLA-DQA10505-DQB10301	SSSMSTGGGGAGSLG	5	TGGGGAGSL	0.6	0	Sequence	0.06592	15.44	NA
	1309	HLA-DQA10505-DQB10301	SSMSTGGGGAGSLGA	4	TGGGGAGSL	0.75	0	Sequence	0.106353	10.46	NA
	1310	HLA-DQA10505-DQB10301	SMSTGGGGAGSLGAG	3	TGGGGAGSL	0.85	0	Sequence	0.14026	8.1	NA
	1311	HLA-DQA10505-DQB10301	MSTGGGGAGSLGAGG	2	TGGGGAGSL	0.56	0	Sequence	0.072792	14.33	NA
	1312	HLA-DQA10505-DQB10301	STGGGGAGSLGAGGA	4	GGAGSLGAG	0.19	0	Sequence	0.044219	20.48	NA
	1313	HLA-DQA10505-DQB10301	TGGGGAGSLGAGGAF	3	GGAGSLGAG	0.37	0	Sequence	0.033037	24.58	NA
	1314	HLA-DQA10505-DQB10301	GGGGAGSLGAGGAFG	3	GAGSLGAGG	0.62	0	Sequence	0.033268	24.47	NA
	1315	HLA-DQA10505-DQB10301	GGGAGSLGAGGAFGE	6	LGAGGAFGE	0.36	0	Sequence	0.032864	24.66	NA
	1316	HLA-DQA10505-DQB10301	GGAGSLGAGGAFGEA	5	LGAGGAFGE	0.83	0	Sequence	0.100494	10.97	NA
	1317	HLA-DQA10505-DQB10301	GAGSLGAGGAFGEAA	4	LGAGGAFGE	0.84	0	Sequence	0.174325	6.51	NA
	1318	HLA-DQA10505-DQB10301	AGSLGAGGAFGEAAG	3	LGAGGAFGE	0.71	0	Sequence	0.271945	3.88	NA
	1319	HLA-DQA10505-DQB10301	GSLGAGGAFGEAAGD	4	AGGAFGEAA	0.67	0	Sequence	0.299629	3.39	NA
	1320	HLA-DQA10505-DQB10301	SLGAGGAFGEAAGDR	3	AGGAFGEAA	0.82	0	Sequence	0.340842	2.79	NA
	1321	HLA-DQA10505-DQB10301	LGAGGAFGEAAGDRG	2	AGGAFGEAA	0.7	0	Sequence	0.240281	4.53	NA
	1322	HLA-DQA10505-DQB10301	GAGGAFGEAAGDRGP	3	GAFGEAAGD	0.6	0	Sequence	0.217163	5.16	NA
	1323	HLA-DQA10505-DQB10301	AGGAFGEAAGDRGPY	2	GAFGEAAGD	0.49	0	Sequence	0.11374	9.84	NA
	1324	HLA-DQA10505-DQB10301	GGAFGEAAGDRGPYG	3	FGEAAGDRG	0.81	0	Sequence	0.098119	11.21	NA
	1325	HLA-DQA10505-DQB10301	GAFGEAAGDRGPYGT	2	FGEAAGDRG	0.87	0	Sequence	0.033485	24.37	NA
	1326	HLA-DQA10505-DQB10301	AFGEAAGDRGPYGTD	4	AAGDRGPYG	0.52	0	Sequence	0.008372	47.57	NA
	1327	HLA-DQA10505-DQB10301	FGEAAGDRGPYGTDI	3	AAGDRGPYG	0.86	0	Sequence	0.005218	55.92	NA
	1328	HLA-DQA10505-DQB10301	GEAAGDRGPYGTDIG	2	AAGDRGPYG	0.78	0	Sequence	0.002432	68.46	NA
	1329	HLA-DQA10505-DQB10301	EAAGDRGPYGTDIGP	1	AAGDRGPYG	0.45	0	Sequence	0.000756	83.54	NA
	1330	HLA-DQA10505-DQB10301	AAGDRGPYGTDIGPG	6	PYGTDIGPG	0.86	0	Sequence	0.046345	19.82	NA
	1331	HLA-DQA10505-DQB10301	AGDRGPYGTDIGPGG	5	PYGTDIGPG	0.91	0	Sequence	0.14716	7.75	NA
	1332	HLA-DQA10505-DQB10301	GDRGPYGTDIGPGGG	4	PYGTDIGPG	0.92	0	Sequence	0.239192	4.56	NA
	1333	HLA-DQA10505-DQB10301	DRGPYGTDIGPGGGY	3	PYGTDIGPG	0.91	0	Sequence	0.266462	3.98	NA
	1334	HLA-DQA10505-DQB10301	RGPYGTDIGPGGGYG	2	PYGTDIGPG	0.72	0	Sequence	0.133584	8.48	NA
	1335	HLA-DQA10505-DQB10301	GPYGTDIGPGGGYGA	1	PYGTDIGPG	0.54	0	Sequence	0.064678	15.65	NA
	1336	HLA-DQA10505-DQB10301	PYGTDIGPGGGYGAA	5	IGPGGGYGA	0.85	0	Sequence	0.066192	15.39	NA
	1337	HLA-DQA10505-DQB10301	YGTDIGPGGGYGAAA	6	PGGGYGAAA	0.59	0	Sequence	0.277855	3.77	NA
	1338	HLA-DQA10505-DQB10301	GTDIGPGGGYGAAAE	5	PGGGYGAAA	0.89	0	Sequence	0.596674	0.82	NA	<= SB
	1339	HLA-DQA10505-DQB10301	TDIGPGGGYGAAAEG	4	PGGGYGAAA	0.99	0	Sequence	0.709088	0.4	NA	<= SB
	1340	HLA-DQA10505-DQB10301	DIGPGGGYGAAAEGG	3	PGGGYGAAA	0.99	0	Sequence	0.777135	0.22	NA	<= SB
	1341	HLA-DQA10505-DQB10301	IGPGGGYGAAAEGGM	2	PGGGYGAAA	0.86	0	Sequence	0.627311	0.69	NA	<= SB
	1342	HLA-DQA10505-DQB10301	GPGGGYGAAAEGGMY	1	PGGGYGAAA	0.58	0	Sequence	0.505679	1.31	NA	<= WB
	1343	HLA-DQA10505-DQB10301	PGGGYGAAAEGGMYA	3	GYGAAAEGG	0.64	0	Sequence	0.388285	2.26	NA
	1344	HLA-DQA10505-DQB10301	GGGYGAAAEGGMYAG	3	YGAAAEGGM	0.55	0	Sequence	0.308826	3.24	NA
	1345	HLA-DQA10505-DQB10301	GGYGAAAEGGMYAGN	2	YGAAAEGGM	0.49	0	Sequence	0.109836	10.16	NA
	1346	HLA-DQA10505-DQB10301	GYGAAAEGGMYAGNG	5	AEGGMYAGN	0.43	0	Sequence	0.038222	22.52	NA
	1347	HLA-DQA10505-DQB10301	YGAAAEGGMYAGNGG	4	AEGGMYAGN	0.57	0	Sequence	0.059226	16.68	NA
	1348	HLA-DQA10505-DQB10301	GAAAEGGMYAGNGGL	3	AEGGMYAGN	0.72	0	Sequence	0.049195	19.03	NA
	1349	HLA-DQA10505-DQB10301	AAAEGGMYAGNGGLL	2	AEGGMYAGN	0.47	0	Sequence	0.027218	27.49	NA
	1350	HLA-DQA10505-DQB10301	AAEGGMYAGNGGLLG	5	MYAGNGGLL	0.72	0	Sequence	0.043079	20.85	NA
	1351	HLA-DQA10505-DQB10301	AEGGMYAGNGGLLGA	4	MYAGNGGLL	0.72	0	Sequence	0.064884	15.62	NA
	1352	HLA-DQA10505-DQB10301	EGGMYAGNGGLLGAD	3	MYAGNGGLL	0.66	0	Sequence	0.112686	9.92	NA
	1353	HLA-DQA10505-DQB10301	GGMYAGNGGLLGADF	3	YAGNGGLLG	0.5	0	Sequence	0.064203	15.74	NA
	1354	HLA-DQA10505-DQB10301	GMYAGNGGLLGADFA	2	YAGNGGLLG	0.44	0	Sequence	0.023976	29.54	NA
	1355	HLA-DQA10505-DQB10301	MYAGNGGLLGADFAG	3	GNGGLLGAD	0.42	0	Sequence	0.012453	40.52	NA
	1356	HLA-DQA10505-DQB10301	YAGNGGLLGADFAGD	2	GNGGLLGAD	0.31	0	Sequence	0.007103	50.5	NA
	1357	HLA-DQA10505-DQB10301	AGNGGLLGADFAGDL	5	LLGADFAGD	0.67	0	Sequence	0.012386	40.62	NA
	1358	HLA-DQA10505-DQB10301	GNGGLLGADFAGDLD	4	LLGADFAGD	0.71	0	Sequence	0.046217	19.86	NA
	1359	HLA-DQA10505-DQB10301	NGGLLGADFAGDLDY	3	LLGADFAGD	0.7	0	Sequence	0.059161	16.69	NA
	1360	HLA-DQA10505-DQB10301	GGLLGADFAGDLDYN	3	LGADFAGDL	0.47	0	Sequence	0.036977	22.97	NA
	1361	HLA-DQA10505-DQB10301	GLLGADFAGDLDYNE	5	DFAGDLDYN	0.53	0	Sequence	0.028486	26.78	NA
	1362	HLA-DQA10505-DQB10301	LLGADFAGDLDYNEL	4	DFAGDLDYN	0.69	0	Sequence	0.029257	26.38	NA
	1363	HLA-DQA10505-DQB10301	LGADFAGDLDYNELA	3	DFAGDLDYN	0.74	0	Sequence	0.040931	21.57	NA
	1364	HLA-DQA10505-DQB10301	GADFAGDLDYNELAV	2	DFAGDLDYN	0.63	0	Sequence	0.025646	28.44	NA
	1365	HLA-DQA10505-DQB10301	ADFAGDLDYNELAVR	1	DFAGDLDYN	0.4	0	Sequence	0.005527	54.85	NA
	1366	HLA-DQA10505-DQB10301	DFAGDLDYNELAVRV	5	LDYNELAVR	0.39	0	Sequence	0.002577	67.59	NA
	1367	HLA-DQA10505-DQB10301	FAGDLDYNELAVRVS	4	LDYNELAVR	0.35	0	Sequence	0.00679	51.36	NA
	1368	HLA-DQA10505-DQB10301	AGDLDYNELAVRVSE	5	YNELAVRVS	0.65	0	Sequence	0.026314	28.02	NA
	1369	HLA-DQA10505-DQB10301	GDLDYNELAVRVSES	4	YNELAVRVS	0.72	0	Sequence	0.0484	19.25	NA
	1370	HLA-DQA10505-DQB10301	DLDYNELAVRVSESM	3	YNELAVRVS	0.68	0	Sequence	0.046315	19.83	NA
	1371	HLA-DQA10505-DQB10301	LDYNELAVRVSESMQ	4	ELAVRVSES	0.77	0	Sequence	0.029112	26.46	NA
	1372	HLA-DQA10505-DQB10301	DYNELAVRVSESMQR	3	ELAVRVSES	0.95	0	Sequence	0.049127	19.05	NA
	1373	HLA-DQA10505-DQB10301	YNELAVRVSESMQRQ	2	ELAVRVSES	0.87	0	Sequence	0.012128	40.99	NA
	1374	HLA-DQA10505-DQB10301	NELAVRVSESMQRQG	4	VRVSESMQR	0.37	0	Sequence	0.00641	52.41	NA
	1375	HLA-DQA10505-DQB10301	ELAVRVSESMQRQGL	3	VRVSESMQR	0.57	0	Sequence	0.002963	65.29	NA
	1376	HLA-DQA10505-DQB10301	LAVRVSESMQRQGLL	4	VSESMQRQG	0.56	0	Sequence	0.001132	78.89	NA
	1377	HLA-DQA10505-DQB10301	AVRVSESMQRQGLLQ	3	VSESMQRQG	0.8	0	Sequence	0.001868	72.33	NA
	1378	HLA-DQA10505-DQB10301	VRVSESMQRQGLLQG	6	MQRQGLLQG	0.21	0	Sequence	0.000657	84.85	NA
	1379	HLA-DQA10505-DQB10301	RVSESMQRQGLLQGM	5	MQRQGLLQG	0.45	0	Sequence	0.00136	76.59	NA
	1380	HLA-DQA10505-DQB10301	VSESMQRQGLLQGMA	4	MQRQGLLQG	0.47	0	Sequence	0.002501	68.05	NA
	1381	HLA-DQA10505-DQB10301	SESMQRQGLLQGMAY	3	MQRQGLLQG	0.41	0	Sequence	0.00297	65.25	NA
	1382	HLA-DQA10505-DQB10301	ESMQRQGLLQGMAYT	3	QRQGLLQGM	0.75	0	Sequence	0.002379	68.77	NA
	1383	HLA-DQA10505-DQB10301	SMQRQGLLQGMAYTV	6	LLQGMAYTV	0.91	0	Sequence	0.008401	47.51	NA
	1384	HLA-DQA10505-DQB10301	MQRQGLLQGMAYTVQ	5	LLQGMAYTV	1	0	Sequence	0.081513	13.1	NA
	1385	HLA-DQA10505-DQB10301	QRQGLLQGMAYTVQG	4	LLQGMAYTV	0.99	0	Sequence	0.193548	5.85	NA
	1386	HLA-DQA10505-DQB10301	RQGLLQGMAYTVQGP	3	LLQGMAYTV	0.99	0	Sequence	0.324124	3	NA
	1387	HLA-DQA10505-DQB10301	QGLLQGMAYTVQGPP	2	LLQGMAYTV	0.94	0	Sequence	0.164641	6.93	NA
	1388	HLA-DQA10505-DQB10301	GLLQGMAYTVQGPPG	1	LLQGMAYTV	0.63	0	Sequence	0.043517	20.71	NA
	1389	HLA-DQA10505-DQB10301	LLQGMAYTVQGPPGQ	2	QGMAYTVQG	0.32	0	Sequence	0.011514	41.94	NA
	1390	HLA-DQA10505-DQB10301	LQGMAYTVQGPPGQP	5	YTVQGPPGQ	0.32	0	Sequence	0.022113	30.83	NA
	1391	HLA-DQA10505-DQB10301	QGMAYTVQGPPGQPG	4	YTVQGPPGQ	0.39	0	Sequence	0.033591	24.33	NA
	1392	HLA-DQA10505-DQB10301	GMAYTVQGPPGQPGP	3	YTVQGPPGQ	0.56	0	Sequence	0.03781	22.67	NA
	1393	HLA-DQA10505-DQB10301	MAYTVQGPPGQPGPQ	2	YTVQGPPGQ	0.42	0	Sequence	0.017612	34.53	NA
	1394	HLA-DQA10505-DQB10301	AYTVQGPPGQPGPQG	3	VQGPPGQPG	0.67	0	Sequence	0.011961	41.25	NA
	1395	HLA-DQA10505-DQB10301	YTVQGPPGQPGPQGP	2	VQGPPGQPG	0.7	0	Sequence	0.002357	68.9	NA
	1396	HLA-DQA10505-DQB10301	TVQGPPGQPGPQGPP	1	VQGPPGQPG	0.44	0	Sequence	0.001083	79.39	NA
	1397	HLA-DQA10505-DQB10301	VQGPPGQPGPQGPPG	4	PGQPGPQGP	0.58	0	Sequence	0.000924	81.3	NA
	1398	HLA-DQA10505-DQB10301	QGPPGQPGPQGPPGI	3	PGQPGPQGP	0.66	0	Sequence	0.000876	81.94	NA
	1399	HLA-DQA10505-DQB10301	GPPGQPGPQGPPGIS	5	PGPQGPPGI	0.62	0	Sequence	0.000825	82.62	NA
	1400	HLA-DQA10505-DQB10301	PPGQPGPQGPPGISK	4	PGPQGPPGI	0.74	0	Sequence	0.001948	71.72	NA
	1401	HLA-DQA10505-DQB10301	PGQPGPQGPPGISKV	3	PGPQGPPGI	0.71	0	Sequence	0.002664	67.07	NA
	1402	HLA-DQA10505-DQB10301	GQPGPQGPPGISKVF	2	PGPQGPPGI	0.48	0	Sequence	0.001141	78.8	NA
	1403	HLA-DQA10505-DQB10301	QPGPQGPPGISKVFS	4	QGPPGISKV	0.38	0	Sequence	0.000836	82.47	NA
	1404	HLA-DQA10505-DQB10301	PGPQGPPGISKVFSA	6	PGISKVFSA	0.92	0	Sequence	0.046813	19.69	NA
	1405	HLA-DQA10505-DQB10301	GPQGPPGISKVFSAY	5	PGISKVFSA	0.99	0	Sequence	0.1563	7.31	NA
	1406	HLA-DQA10505-DQB10301	PQGPPGISKVFSAYS	4	PGISKVFSA	1	0	Sequence	0.233663	4.7	NA
	1407	HLA-DQA10505-DQB10301	QGPPGISKVFSAYSN	3	PGISKVFSA	0.95	0	Sequence	0.303539	3.33	NA
	1408	HLA-DQA10505-DQB10301	GPPGISKVFSAYSNV	2	PGISKVFSA	0.9	0	Sequence	0.210161	5.35	NA
	1409	HLA-DQA10505-DQB10301	PPGISKVFSAYSNVT	1	PGISKVFSA	0.51	0	Sequence	0.123433	9.14	NA
	1410	HLA-DQA10505-DQB10301	PGISKVFSAYSNVTA	5	VFSAYSNVT	0.96	0	Sequence	0.167466	6.8	NA
	1411	HLA-DQA10505-DQB10301	GISKVFSAYSNVTAD	4	VFSAYSNVT	0.99	0	Sequence	0.366873	2.47	NA
	1412	HLA-DQA10505-DQB10301	ISKVFSAYSNVTADL	3	VFSAYSNVT	0.99	0	Sequence	0.321438	3.04	NA
	1413	HLA-DQA10505-DQB10301	SKVFSAYSNVTADLM	2	VFSAYSNVT	0.89	0	Sequence	0.191136	5.92	NA
	1414	HLA-DQA10505-DQB10301	KVFSAYSNVTADLMD	5	YSNVTADLM	0.39	0	Sequence	0.102433	10.8	NA
	1415	HLA-DQA10505-DQB10301	VFSAYSNVTADLMDF	4	YSNVTADLM	0.79	0	Sequence	0.073673	14.19	NA
	1416	HLA-DQA10505-DQB10301	FSAYSNVTADLMDFF	3	YSNVTADLM	0.83	0	Sequence	0.055864	17.39	NA
	1417	HLA-DQA10505-DQB10301	SAYSNVTADLMDFFQ	2	YSNVTADLM	0.77	0	Sequence	0.033283	24.47	NA
	1418	HLA-DQA10505-DQB10301	AYSNVTADLMDFFQT	4	VTADLMDFF	0.48	0	Sequence	0.009201	45.96	NA
	1419	HLA-DQA10505-DQB10301	YSNVTADLMDFFQTY	3	VTADLMDFF	0.86	0	Sequence	0.005899	53.83	NA
	1420	HLA-DQA10505-DQB10301	SNVTADLMDFFQTYG	2	VTADLMDFF	0.83	0	Sequence	0.002202	69.83	NA
	1421	HLA-DQA10505-DQB10301	NVTADLMDFFQTYGA	1	VTADLMDFF	0.51	0	Sequence	0.000378	89.6	NA
	1422	HLA-DQA10505-DQB10301	VTADLMDFFQTYGAI	5	MDFFQTYGA	0.57	0	Sequence	0.000274	91.96	NA
	1423	HLA-DQA10505-DQB10301	TADLMDFFQTYGAIQ	4	MDFFQTYGA	0.6	0	Sequence	0.001037	79.85	NA
	1424	HLA-DQA10505-DQB10301	ADLMDFFQTYGAIQG	3	MDFFQTYGA	0.35	0	Sequence	0.00406	60.1	NA
	1425	HLA-DQA10505-DQB10301	DLMDFFQTYGAIQGP	5	FQTYGAIQG	0.6	0	Sequence	0.018237	33.92	NA
	1426	HLA-DQA10505-DQB10301	LMDFFQTYGAIQGPP	4	FQTYGAIQG	0.52	0	Sequence	0.067138	15.22	NA
	1427	HLA-DQA10505-DQB10301	MDFFQTYGAIQGPPG	3	FQTYGAIQG	0.53	0	Sequence	0.115662	9.69	NA
	1428	HLA-DQA10505-DQB10301	DFFQTYGAIQGPPGQ	3	QTYGAIQGP	0.53	0	Sequence	0.114878	9.75	NA
	1429	HLA-DQA10505-DQB10301	FFQTYGAIQGPPGQK	2	QTYGAIQGP	0.35	0	Sequence	0.047829	19.41	NA
	1430	HLA-DQA10505-DQB10301	FQTYGAIQGPPGQKG	3	YGAIQGPPG	0.67	0	Sequence	0.041621	21.34	NA
	1431	HLA-DQA10505-DQB10301	QTYGAIQGPPGQKGE	2	YGAIQGPPG	0.75	0	Sequence	0.01863	33.58	NA
	1432	HLA-DQA10505-DQB10301	TYGAIQGPPGQKGEM	1	YGAIQGPPG	0.44	0	Sequence	0.00376	61.5	NA
	1433	HLA-DQA10505-DQB10301	YGAIQGPPGQKGEMG	3	IQGPPGQKG	0.84	0	Sequence	0.002826	66.11	NA
	1434	HLA-DQA10505-DQB10301	GAIQGPPGQKGEMGT	2	IQGPPGQKG	0.73	0	Sequence	0.00177	73.08	NA
	1435	HLA-DQA10505-DQB10301	AIQGPPGQKGEMGTP	4	PPGQKGEMG	0.55	0	Sequence	0.001693	73.66	NA
	1436	HLA-DQA10505-DQB10301	IQGPPGQKGEMGTPG	3	PPGQKGEMG	0.66	0	Sequence	0.002113	70.46	NA
	1437	HLA-DQA10505-DQB10301	QGPPGQKGEMGTPGP	5	QKGEMGTPG	0.5	0	Sequence	0.001629	74.15	NA
	1438	HLA-DQA10505-DQB10301	GPPGQKGEMGTPGPK	4	QKGEMGTPG	0.68	0	Sequence	0.002303	69.23	NA
	1439	HLA-DQA10505-DQB10301	PPGQKGEMGTPGPKG	3	QKGEMGTPG	0.75	0	Sequence	0.003174	64.24	NA
	1440	HLA-DQA10505-DQB10301	PGQKGEMGTPGPKGD	2	QKGEMGTPG	0.3	0	Sequence	0.002324	69.1	NA
	1441	HLA-DQA10505-DQB10301	GQKGEMGTPGPKGDR	5	MGTPGPKGD	0.21	0	Sequence	0.004008	60.34	NA
	1442	HLA-DQA10505-DQB10301	QKGEMGTPGPKGDRG	4	MGTPGPKGD	0.42	0	Sequence	0.006582	51.94	NA
	1443	HLA-DQA10505-DQB10301	KGEMGTPGPKGDRGP	3	MGTPGPKGD	0.62	0	Sequence	0.010286	44.01	NA
	1444	HLA-DQA10505-DQB10301	GEMGTPGPKGDRGPA	2	MGTPGPKGD	0.64	0	Sequence	0.002287	69.32	NA
	1445	HLA-DQA10505-DQB10301	EMGTPGPKGDRGPAG	6	PKGDRGPAG	0.74	0	Sequence	0.006697	51.62	NA
	1446	HLA-DQA10505-DQB10301	MGTPGPKGDRGPAGP	5	PKGDRGPAG	0.97	0	Sequence	0.02226	30.73	NA
	1447	HLA-DQA10505-DQB10301	GTPGPKGDRGPAGPP	4	PKGDRGPAG	0.98	0	Sequence	0.039703	21.99	NA
	1448	HLA-DQA10505-DQB10301	TPGPKGDRGPAGPPG	3	PKGDRGPAG	0.97	0	Sequence	0.050942	18.58	NA
	1449	HLA-DQA10505-DQB10301	PGPKGDRGPAGPPGH	2	PKGDRGPAG	0.81	0	Sequence	0.024375	29.26	NA
	1450	HLA-DQA10505-DQB10301	GPKGDRGPAGPPGHP	1	PKGDRGPAG	0.44	0	Sequence	0.007828	48.72	NA
	1451	HLA-DQA10505-DQB10301	PKGDRGPAGPPGHPG	3	DRGPAGPPG	0.39	0	Sequence	0.005489	54.96	NA
	1452	HLA-DQA10505-DQB10301	KGDRGPAGPPGHPGP	5	PAGPPGHPG	0.47	0	Sequence	0.00494	56.92	NA
	1453	HLA-DQA10505-DQB10301	GDRGPAGPPGHPGPP	4	PAGPPGHPG	0.77	0	Sequence	0.007892	48.58	NA
	1454	HLA-DQA10505-DQB10301	DRGPAGPPGHPGPPG	3	PAGPPGHPG	0.95	0	Sequence	0.01187	41.39	NA
	1455	HLA-DQA10505-DQB10301	RGPAGPPGHPGPPGP	2	PAGPPGHPG	0.9	0	Sequence	0.003142	64.39	NA
	1456	HLA-DQA10505-DQB10301	GPAGPPGHPGPPGPR	1	PAGPPGHPG	0.5	0	Sequence	0.001003	80.25	NA
	1457	HLA-DQA10505-DQB10301	PAGPPGHPGPPGPRG	4	PGHPGPPGP	0.31	0	Sequence	0.000642	85.07	NA
	1458	HLA-DQA10505-DQB10301	AGPPGHPGPPGPRGH	3	PGHPGPPGP	0.43	0	Sequence	0.000987	80.47	NA
	1459	HLA-DQA10505-DQB10301	GPPGHPGPPGPRGHK	3	GHPGPPGPR	0.48	0	Sequence	0.001117	79.04	NA
	1460	HLA-DQA10505-DQB10301	PPGHPGPPGPRGHKG	4	PGPPGPRGH	0.56	0	Sequence	0.000681	84.53	NA
	1461	HLA-DQA10505-DQB10301	PGHPGPPGPRGHKGE	3	PGPPGPRGH	0.7	0	Sequence	0.000963	80.78	NA
	1462	HLA-DQA10505-DQB10301	GHPGPPGPRGHKGEK	4	PPGPRGHKG	0.54	0	Sequence	0.000496	87.58	NA
	1463	HLA-DQA10505-DQB10301	HPGPPGPRGHKGEKG	6	PRGHKGEKG	0.69	0	Sequence	0.002952	65.36	NA
	1464	HLA-DQA10505-DQB10301	PGPPGPRGHKGEKGD	5	PRGHKGEKG	0.94	0	Sequence	0.024082	29.46	NA
	1465	HLA-DQA10505-DQB10301	GPPGPRGHKGEKGDK	4	PRGHKGEKG	0.99	0	Sequence	0.045808	19.97	NA
	1466	HLA-DQA10505-DQB10301	PPGPRGHKGEKGDKG	3	PRGHKGEKG	0.98	0	Sequence	0.066134	15.4	NA
	1467	HLA-DQA10505-DQB10301	PGPRGHKGEKGDKGD	2	PRGHKGEKG	0.81	0	Sequence	0.028589	26.73	NA
	1468	HLA-DQA10505-DQB10301	GPRGHKGEKGDKGDQ	1	PRGHKGEKG	0.48	0	Sequence	0.005911	53.79	NA
	1469	HLA-DQA10505-DQB10301	PRGHKGEKGDKGDQV	3	HKGEKGDKG	0.72	0	Sequence	0.003523	62.61	NA
	1470	HLA-DQA10505-DQB10301	RGHKGEKGDKGDQVY	5	EKGDKGDQV	0.65	0	Sequence	0.003168	64.27	NA
	1471	HLA-DQA10505-DQB10301	GHKGEKGDKGDQVYA	4	EKGDKGDQV	0.89	0	Sequence	0.005119	56.27	NA
	1472	HLA-DQA10505-DQB10301	HKGEKGDKGDQVYAG	6	DKGDQVYAG	0.63	0	Sequence	0.033679	24.29	NA
	1473	HLA-DQA10505-DQB10301	KGEKGDKGDQVYAGR	5	DKGDQVYAG	0.93	0	Sequence	0.076747	13.75	NA
	1474	HLA-DQA10505-DQB10301	GEKGDKGDQVYAGRR	4	DKGDQVYAG	0.99	0	Sequence	0.133607	8.48	NA
	1475	HLA-DQA10505-DQB10301	EKGDKGDQVYAGRRR	3	DKGDQVYAG	0.99	0	Sequence	0.190417	5.94	NA
	1476	HLA-DQA10505-DQB10301	KGDKGDQVYAGRRRR	2	DKGDQVYAG	0.95	0	Sequence	0.095123	11.52	NA
	1477	HLA-DQA10505-DQB10301	GDKGDQVYAGRRRRR	1	DKGDQVYAG	0.85	0	Sequence	0.029048	26.49	NA
	1478	HLA-DQA10505-DQB10301	DKGDQVYAGRRRRRS	0	DKGDQVYAG	0.51	0	Sequence	0.001701	73.6	NA
	1479	HLA-DQA10505-DQB10301	KGDQVYAGRRRRRSI	4	VYAGRRRRR	0.51	0	Sequence	0.000904	81.57	NA
	1480	HLA-DQA10505-DQB10301	GDQVYAGRRRRRSIA	3	VYAGRRRRR	0.7	0	Sequence	0.000967	80.73	NA
	1481	HLA-DQA10505-DQB10301	DQVYAGRRRRRSIAV	2	VYAGRRRRR	0.55	0	Sequence	0.000292	91.52	NA
	1482	HLA-DQA10505-DQB10301	QVYAGRRRRRSIAVK	1	VYAGRRRRR	0.34	0	Sequence	4.9e-05	98.34	NA
	1483	HLA-DQA10505-DQB10301	VYAGRRRRRSIAVKP	6	RRRSIAVKP	0.73	0	Sequence	0.000408	89.09	NA
